# Supplementary material for: A Hybrid Genetic Linkage Map of Two Ecologically and Morphologically Divergent Midas Cichlid Fishes (Amphilophus spp.) Obtained by Massively Parallel DNA Sequencing (ddRADSeq)
Source: G3 (Bethesda). 2013 Jan 1;3(1):65–74. doi: 10.1534/g3.112.003897 (PMC3538344; doi:10.1534/g3.112.003897)
Supplement: Supporting Information [file supp_3.1.65_TableS3.xlsx]

## Sheet: Tabelle1
RAD-ID	LG	Position	SD	Synteny	Sequence	SNPs	Marker	A. astorquii	A. zaliosus	F2_1	F2_2	F2_3	F2_4	F2_5	F2_6	F2_7	F2_8	F2_9	F2_10	F2_11	F2_12	F2_13	F2_14	F2_15	F2_16	F2_17	F2_18	F2_19	F2_20	F2_21	F2_22	F2_23	F2_24	F2_25	F2_26	F2_27	F2_28	F2_29	F2_30	F2_31	F2_32	F2_33	F2_34	F2_35	F2_36	F2_37	F2_38	F2_39	F2_40
136644	1	0		-	TGCAGAGGCCTGGAATTGATTCCTCCCTGGACCCTTTCAAACTGTCCAGTCACAGAAATATAAACCTAACAGTTGCACTTTGACCTTTAACCTTTCTGCTCCGTGTTTCC	5,A>G;15,T>C	aa/bb	AT	GC	h	a	a	a	a	b	h	a	-	a	a	b	h	b	a	b	h	h	h	b	b	b	h	h	a	a	b	h	b	b	b	b	h	a	b	a	h	b	h	b
3042	1	0.145		-	TGCAGACAGGAGCTGCTGATTGATAATCCCGCTGCTATTAACGAGGTGAAATGATTGATGGAACATGATGAGCAGAGGCTCTGTGTGTGTTTGTGCTTCAGGAAACGGAG	95,C>T	aa/bb	C	T	h	a	a	a	a	b	h	a	b	a	a	b	h	b	a	b	h	h	h	b	b	b	h	h	a	a	b	h	b	b	b	b	h	a	b	a	h	b	h	b
128888	1	1.807		-	TGCAGGTCTTCTCTGCCATAAAGTAGACTCAGGATCAGAATCAGGATCTTAAAGTGGAACACTTCTGCTCAGAGTAGCTTTGCATGATTGACAATTCAAACTAATCTCTC	93,A>G;106,T>C	aa/bb	AT	GC	-	a	-	-	-	-	-	-	-	-	-	-	-	b	a	-	-	-	h	-	-	-	-	h	-	-	-	-	-	-	-	-	-	-	-	a	-	-	-	-
60403	1	2.677		-	TGCAGTGTAAATGTGCTAAACAAACGAACTCCCATTTTGCTCAAACAAGTAAGTTGTGCAAGTTGTTGTATCCCACCCACTAACAGGTGACATGATGAAGAGATAATCAG	6,G>A	ab/aa	G/A	G	h	-	a	-	a	-	-	a	-	-	a	-	-	b	-	b	h	-	h	b	-	b	-	h	a	-	-	h	b	b	b	h	h	a	b	a	h	b	h	-
37740	1	4.71		-	TGCAGAAGTACTCATACGGTGTCCCTTGACTTTGCTATCCTGATTGTTATACACACAACCAGTCTTGTTAATATATGTTTTGGCCATTATTACTCATGTGATGAATAACA	52,A>G	ab/aa	G/A	G	h	a	a	a	a	b	h	a	b	a	a	b	h	b	a	b	h	h	h	b	b	b	h	h	a	a	b	h	b	b	b	h	h	h	b	a	h	b	h	h
49084	1	9.891		-	TGCAGCTTCTTACATATAAAATGCTCTGATATAAACTCGGTCTAAGATATAAAAGACATTTTTTTTGCATTTTAATTCAAGGAACTGACATGACGGTCCTTATCTAGACG	28,A>T	ab/aa	T/A	A	h	-	-	-	-	-	-	-	-	-	-	-	-	-	-	-	-	-	-	-	-	-	-	-	-	-	-	-	-	-	-	h	-	-	-	-	-	b	-	-
54677	1	14.811	**	-	TGCAGTTATTTTGGTAGAAAATCAGTGAAAACAGGTAGAAACATATTTTACTGTGGATGCTGTCACCTCAGACACTAGCTTTGTCCATTTTGAGTGTCTTCCAGCCGATT	24,G>A	aa/bb	G	A	h	a	h	a	a	h	b	h	b	a	a	h	a	b	a	b	h	h	a	h	b	b	h	h	a	a	b	h	b	b	b	h	a	h	b	a	a	b	h	h
117755	1	15.804	*	-	TGCAGACAAACTGAGACACAACGCTGAGGCAACGATATGAAACTAAAATGTTTGGGTAATCGTCTCTGTTTAGATCAGAAAAAGCTTCGAGCAGATTAATGTCTGAATGA	54,G>A	aa/bb	G	A	h	a	h	a	a	h	b	h	b	a	a	h	a	b	a	b	h	h	a	h	b	b	h	h	a	a	b	h	b	b	b	h	a	h	b	a	a	b	h	h
90717	1	16.044		-	TGCAGTCCAGTCTCGACGTCACAGGAAGTATTTGGAGTCACATTTGGGGACGTTAGACGTCTGCTATTTGTCAGTTTCCAGATTTTGATTATCAACATGAAAATAAAGGT	57,C>T	aa/bb	C	T	h	a	h	a	a	h	b	-	-	-	-	h	-	b	-	b	-	-	a	h	b	b	-	h	a	a	b	-	b	b	b	h	a	h	b	a	a	b	h	-
41336	1	21.063		-	TGCAGTTTCCCATAATAAATATGACAGATCTGTAAGTATAATCTACGCTGAGAGCATAACACAGTTTAAACTCACAGTAACATGAAATTTAAATATTTTAGTATGACAGC	10,C>T	ab/aa	T/C	T	h	a	h	-	a	h	b	-	b	-	a	h	-	b	a	b	h	-	a	h	b	b	h	h	a	a	b	h	b	b	h	h	a	h	b	a	a	b	h	h
30525	1	25.741		-	TGCAGCTGCAATCCATACACCTTACTATTGGCATTTAAATTTAGGTCAGTGTTCACATTTTGGATGGTTTGGAGGAAGCAGGAATGGCCTCGTTAGCCACTCTTCATTGT	20,C>T	aa/bb	C	T	h	a	h	a	a	h	-	h	b	-	a	h	-	b	a	b	h	a	a	h	b	b	h	h	a	a	a	a	b	b	h	h	a	h	b	a	a	h	h	h
136180	1	26.888		-	TGCAGGACAGACATCAGACCTTGAGGCCTGGATTTGAGGATCCCTGCTCTAGATGGTGGTGTATCCCTAGCACTACCAGCACTTGTTGAGTGCAGCAAACAATAGAGAGG	60,G>A	aa/bb	G	A	h	a	h	a	a	h	b	h	-	-	a	h	a	b	a	h	h	a	a	h	b	b	h	h	a	a	h	a	b	b	h	h	a	h	h	a	a	h	h	h
34207	1	30.351		-	TGCAGCTCTGCTCACACAGCTGGAGGGGACAACATGTGATGAAGATGAGCAGCATCATCATGATGACTGAACACAGCAGCTGAAAGGAGAGAGAGAGAGCACACACATGT	17,A>T	ab/aa	T/A	A	h	-	-	a	-	-	-	-	-	-	a	-	-	-	-	-	-	-	-	-	b	-	-	-	-	-	-	-	-	-	-	-	a	-	-	-	a	h	-	-
12546	1	31.534	*	-	TGCAGGCCGTGCAGATGTACCGATGTACATTTGCACATGTACCATCTAAAAACTGATCTGATCTTATCGCAGTGCTCACAGGTTGTGTATGTGTGTGTTCACAGACCTGC	62,C>T	ab/aa	T/C	C	h	a	h	a	-	h	b	h	b	a	a	h	a	b	h	a	h	a	a	h	b	h	h	h	a	h	h	a	b	b	h	a	a	h	h	a	a	h	h	a
61489	1	32.557		-	TGCAGGAAAACAAACACAACGTCATTTAAAAACACAAGAACAAAAAAACGTAATTCTGTAATTATACTGGATTCCACTACACTGGTAAAATCTTAACACCTGTAAACAAA	84,G>A	ab/aa	G/A	G	h	a	h	a	a	h	b	h	b	a	a	h	a	b	h	a	h	a	a	h	b	h	h	h	a	h	h	a	b	b	h	a	a	h	h	a	a	h	h	a
36474	1	35.167		1	TGCAGCTATTCATATGAACAGAGGACAAGAACTGCGGCCAAACCTGCAAACGTGTAATCTGGTTACTTAATTTCATCTCTGATTTGTAGGACAAGCAGCATGTATGTGAT	10,C>T	aa/bb	C	T	h	a	h	a	a	h	b	h	b	a	h	h	a	b	h	a	h	a	a	h	b	h	h	h	a	h	h	a	b	b	h	a	a	h	h	a	a	h	h	a
116767	1	39.042	**	-	TGCAGGTAGCAGAGATTTGTTGAATAGGATTAAAAGTAATTTGCACCCTTTGAATGTATTCCATCCTAAATGCTAATGGCAAAGCAACAAATGCACACTCATTATAACAC	13,G>A	ab/aa	A/G	G	h	a	h	a	a	-	-	-	-	a	h	h	-	b	-	a	h	-	a	-	b	h	-	h	a	h	h	a	b	b	-	a	a	h	h	a	-	a	h	a
43813	1	40.248		-	TGCAGCAGCTGTACTGTTGTACCGAACATCAAGCAATAACAATGAGCGAATGATTCACTCCCTGACAGTAAGACATTAAAGTTAAATAAAACTATCCAACTATGAAGCTT	23,A>G;59,C>T	ab/cc	GC/AT	GT	h	a	b	a	a	h	b	h	b	a	h	h	-	b	b	a	h	-	a	h	b	h	b	h	a	h	b	a	b	b	h	a	a	h	h	a	a	a	a	a
36785	1	41.325		-	TGCAGCCTCGATTGCAACTACAGTACATCCAAATTAATAATTATGCAAATTAGGCGATGACATCATATAGTGACCTCTATTTTCAGCAGCGGAAAATTTCCCGCATTTTT	40,T>C;61,A>G	aa/bb	TA	CG	-	-	-	-	-	-	-	-	-	-	-	h	a	b	-	-	h	-	-	-	b	-	-	-	a	-	b	-	b	-	-	a	-	h	h	a	a	-	-	a
43465	1	42.231		1	TGCAGGTGATTCAAACTCTCTCCTGTTGTCTCATCTATCTTTCAGAGAGTGTACCTCCATTTCCCCCAGAGGTCTTCTTTTTACATCTCTGCTGCTGTTATGTGAAAATA	32,A>G	aa/bb	A	G	h	a	h	a	-	-	b	h	-	-	-	h	-	b	-	a	-	-	-	h	b	h	-	h	a	h	b	-	b	b	-	a	a	h	h	a	a	a	a	-
2196	1	44.596		-	TGCAGCCATATTTACACACACATATAAATAAGAAGAATAAAAAGAATAAAAATAAGTAATTCACACTATACACTATACACACTATACATGGAATTATAGAATATTATAAT	16,C>T	ab/aa	T/C	C	h	a	-	-	a	h	b	h	b	a	h	h	-	b	h	a	h	a	a	h	b	h	-	h	a	h	b	a	b	b	h	a	h	h	a	a	a	a	a	a
100846	1	45.311		1	TGCAGAAGTTCATGGCTGCACAAGGCATCAATATAATAGAGGAACTTATAAGAATATTCTTGACATGTAATTTATCATCCACATGGTCAAGGCGTGCATTGTAAATGTGC	61,G>A	aa/ab	G	G/A	-	a	h	-	-	-	-	-	-	-	-	h	-	b	-	a	-	-	-	h	-	h	-	h	a	-	b	-	b	-	-	a	h	-	-	a	a	a	a	-
95673	1	46.047		-	TGCAGCATCATTTTTTCACTTTGATTTTCAGGGTATCTTTGAATTCAGCCCTCTGTAGGTTGATAATTTTCTTTTCCATCAAATGATATAGCATCCTTTCATCCTAACAC	88,G>T	aa/ab	T	G/T	-	-	-	-	-	-	-	-	-	-	-	-	-	-	-	-	-	-	-	-	-	-	-	h	a	-	-	-	h	-	-	a	h	h	-	a	-	-	-	-
100965	1	46.341		-	TGCAGCGGGGTACATTGCTCCTTTTTTTCCCCATATAGACTAAGATTTTTCACGTGACACAAAACCATTTGAATGCACACTATAGCATATTTATTCATGCTGTGCAGTAA	8,G>T	aa/bb	G	T	h	-	h	a	-	h	b	-	-	-	h	h	-	b	-	a	a	-	a	h	b	h	-	-	a	h	b	a	b	-	h	a	h	h	a	a	a	a	a	a
109207	1	47.127	**	-	TGCAGTGAGTGGTATATATGTAAATACTTATCGGACACCCCTTTATACTTTCAGAACTGCATTAGTGCTTCATGGCATGAAACATGTTTGTTGTTTCCACCTTGCATATT	22,T>A;84,C>T	aa/ab	AT	TC/AT	h	a	h	a	a	h	b	-	b	a	h	h	a	b	b	a	-	a	a	h	b	h	-	h	h	h	b	a	b	h	h	a	h	h	a	a	a	a	a	a
16458	1	47.597	**	1	TGCAGGAGCCCAGACAGAGAAATGGTCTTGGCAGTGAGGATCGCACTTTCATTTTGTGTGTTGGAATGAGGGCCGAGGCAGAAACACAGGCACGCTGAAGCAAAATTTAA	87,G>A	aa/ab	A	A/G	h	a	-	a	a	h	-	h	-	-	-	h	a	b	-	a	-	a	a	h	b	h	-	h	h	h	-	a	b	h	h	a	h	h	a	a	a	a	a	-
21131	1	47.796	*	-	TGCAGTGAGACTGAAGTTGTGCATGCTGTAGTGCATACTTCACTTCACATCATTTCATTCTTCACTCCGCAGCAGTTGGGTTGTGGAGTGCTCCTTTTCCTCTTAAGCAA	73,A>G	ab/ab	G/A	G/A	h	a	h	a	a	h	b	h	b	a	h	h	-	b	b	a	a	a	a	h	b	h	h	h	h	h	b	a	b	h	h	a	h	h	a	a	a	a	a	a
56819	1	48.261		-	TGCAGCCTAAAACCTAAAACGTGTCTGGAGAGGAAAACTCTCTTCAGTCTCACTATGAACGACTGACGTGTCGTTAGCATGGAAGCTTTTCTCGAAGTTCGCCAAAGTAA	93,G>A	ab/ab	G/A	G/A	h	a	h	a	a	-	b	h	b	a	h	h	a	b	b	a	a	-	a	h	b	h	h	h	h	h	b	a	b	h	h	h	h	h	-	a	a	a	a	a
24593	1	48.572		-	TGCAGAAAGAGGCCACAGCCATCAGGGAATACCGTTTCCATGAAAGGGTGTACATACTCTACCACACTGCATAGGTAGGTGGTATGTGTCAAAGTAACATCCACATGGAT	9,A>G;55,A>G	aa/ab	AA	AA/GG	h	-	-	-	-	-	-	-	-	-	-	-	-	b	-	a	-	-	-	-	-	-	-	-	h	-	-	-	-	-	-	-	-	h	-	a	-	-	-	-
96663	1	49.288	**	-	TGCAGGTACTCTCCCAGTGCCAATGACAATCAGGACAAGTTTACTGAAGCCTTTTGCGGGCTGCTGGATCTTTGTTTGAACTTAGCTTGTATGTAGAAGCTGGAAAAAAT	39,T>C	aa/bb	T	C	h	a	h	a	a	h	b	h	b	a	h	h	a	b	b	a	a	a	a	h	h	h	h	h	h	h	b	a	b	h	h	h	h	h	a	a	a	a	a	a
92986	1	52.698	*	2	TGCAGAGACATTTGGGCATTTCTATGAATTATTAACACTTGAAAACTGCTTTTTCTTTTATAAATAATTGAGAGTGAAATCACACAAAGGCAGATGCGCTCAGATGCGGA	107,A>G	aa/ab	G	A/G	h	a	-	a	-	-	-	a	-	-	h	h	-	h	b	-	a	a	a	h	h	h	-	h	b	h	b	a	b	h	-	h	h	h	a	a	a	a	a	-
94064	1	53.119	**	1	TGCAGTGCAGATGGTGAGTGAGGAGGATTCATAGCCAAACTATCAAAATAAGGCCCGTGTTAAAAATGAGCCAATCAAAATCCTGCTTTGAAAAGTAATGCTTCTCCACT	30,A>G	aa/bb	A	G	h	a	h	a	a	h	b	a	b	a	h	h	a	h	b	a	a	a	a	h	h	h	h	h	b	h	b	a	b	h	h	h	h	h	a	a	a	a	a	h
104338	1	53.86	***	-	TGCAGCACCGCATAGTGTTTATAGTGAGGAAGCAGACGCGTTTAACCTTGGAAGCTGAGGAAATGTGCTCTCTCTTTGTTTTCGTAGATAGAAAAGAATTGGGCTCAAGA	87,A>C	aa/ab	A	C/A	h	a	h	a	a	h	b	a	b	a	h	h	a	h	b	a	a	a	a	h	h	h	h	h	b	h	b	a	b	h	h	h	h	h	a	a	a	a	a	h
91754	1	57.029	***	-	TGCAGTATTGCAGTTTGTAAACAAGCAGTCAGCGCTCCCCGTCAGTCATGACGCCCTGTGACTTTTGGGAGGGCTAAGCCTAAACTAAATAACTTGTTCTGAGTGATATA	99,T>C	ab/aa	T/C	C	h	a	h	a	a	h	b	h	b	h	h	h	a	h	b	a	a	a	a	h	h	h	h	h	b	h	-	a	b	h	h	h	h	h	a	a	a	a	a	h
22794	1	57.227	**	-	TGCAGTTGTCTCGTTAAATAAAGTGAACTAAAGGAAAATAAACTAAAGAACAGCCCATCCGTCCCACAGCTGCTCAGTAAATACACCTTAACTTGTAATTAGAGTAATCA	12,G>A	ab/aa	G/A	A	h	a	h	a	a	h	b	h	b	h	h	h	a	h	b	a	a	a	a	h	h	h	h	h	b	h	b	a	b	h	h	h	h	h	a	a	a	a	a	h
73399	1	57.938	***	-	TGCAGGTGGGTTTTCTCTGCTCACAGCCAGAACTGTGTGCCTGAGACCATATGACCACACAAGGATATCCCCTCTCACTGACATCAGACAAATCTAAAAGTAGAAAAAAA	67,T>A	aa/bb	T	A	h	a	h	a	a	h	b	h	b	h	h	h	-	h	b	a	a	a	a	h	h	h	h	h	b	h	b	a	b	h	h	h	h	h	a	a	a	h	a	h
45072	1	58.939		1	TGCAGTTAATAGAGCTTGAAATTAAACAGCAAAACTGCAAGTGAACTGTTTCATGATCTTTTGCCACCTTCTGCTGTCCTTACTTTCTTTGCCTCCGTCCTTCTCGTGCA	107,G>A	ab/ab	A/G	A/G	h	-	-	a	-	-	-	h	-	-	h	h	-	h	b	a	-	a	-	h	-	-	-	h	b	-	b	a	b	h	h	h	h	h	a	-	a	-	a	-
30670	1	59.604	**	-	TGCAGTTAAAGTGTTTTAGCTTCCCTCTGTGATGCAGTTTATGGGTGTTGTATCATACAAAAGGAAATGTCTGGGGGATGAAGATGTGGTTTAAAAGACTGATGCAACTT	96,G>A	ab/aa	G/A	G	h	a	h	a	a	h	b	h	b	h	h	h	a	h	b	a	a	a	h	h	h	h	h	h	b	h	b	a	b	h	h	h	h	h	a	a	a	h	a	-
31789	1	61.96	***	1	TGCAGAAAAAGACCGAGAGAGCTCAGACTTCAGTAGAAAGCAACTTGAAAGCAAGAAAACAACTGGAGCATTCAGCCCAGAGCCACTTACTAATGAACACTATTTCACCA	13,C>A	aa/bb	C	A	h	a	h	a	a	h	b	h	b	b	h	h	a	h	b	a	a	-	h	h	h	h	h	h	b	h	b	a	b	b	h	h	h	h	a	a	a	h	a	h
95410	1	65.22	**	-	TGCAGATCATGAACTGTGTTAAGGTTTGAAGGCAGCAGTAAAGTCAAAACTAAATGTGCACAACTCTGACTGGTGAACAGATTTTGTGTGAGTAGCATTTTAAATGGGCA	67,G>A	aa/bb	G	A	h	a	b	a	h	b	b	h	b	h	h	h	a	h	b	a	a	-	h	h	h	h	-	h	b	h	b	a	b	b	h	b	h	h	a	a	a	h	a	h
5547	1	66.732		-	TGCAGAACTGACATTTATAAATGCTTTTGTGTTCATATAGTCATGTTTTTCTATACTGCTGTGAGTAGCCTTGGCTTTATAAAAAAATAAGAGTATAAATTTCACAAGCT	89,A>T	ab/ab	T/A	T/A	-	a	b	-	h	b	-	h	-	h	h	h	-	h	-	a	-	-	h	h	h	h	-	-	b	h	b	a	b	b	h	b	h	h	a	a	a	-	a	h
43625	1	67.987		-	TGCAGTAAAATGCTGAAGATGTTCTATCAGTCTGTGGTGGCAAGTGTGCTGTTCTATGATGCAGTCTGCTGGGGTGGCAGCATCAGAAATGAGGATGCAAGGAGATTGGA	33,G>T	aa/bb	G	T	h	a	b	a	h	b	b	h	b	h	h	h	a	h	b	a	a	a	h	h	h	h	h	h	b	h	b	h	b	b	h	b	h	h	a	a	a	h	a	h
21040	1	68.627		-	TGCAGCAGCATCACTAAAGCTGAATGACAAAAAAAAAAAGGTTCATCACAGATAACCCGTCCTAACTATTAAACATCTTACCCCAACCCAGGACACCCAGGCCATTGATC	85,A>G	ab/aa	G/A	G	h	a	-	a	-	b	b	h	b	-	h	h	-	h	-	a	a	a	h	b	-	h	-	h	b	h	-	h	b	b	h	b	h	h	a	a	a	h	a	-
131380	1	68.825	***	-	TGCAGTGTAACATTACTGCTGGAACAATCACAGAATTATCTTGCTGTTTTCAAACTATATGTAACTATTACTATATAATTTAAAGGACCCCTAAGGATGTGGTCATTTCC	102,T>C	ab/aa	T/C	T	h	a	b	a	h	b	b	h	b	h	h	h	a	h	b	a	a	-	h	b	h	h	h	h	b	h	b	h	b	-	h	b	h	h	a	a	a	h	a	h
49873	1	69.22	**	-	TGCAGCACTGAAACAGCTGCTGGCATTGGTTAGACTGGGCAACAGCACTGCCAGCTTTGGCCAGTGCAGGACTGAACAGAATAGATTCATGTTTTATTTGTTTCTACTGA	93,T>C	ab/aa	T/C	C	h	a	b	a	h	b	-	h	b	h	-	h	a	h	b	a	a	a	h	b	h	h	h	h	b	h	b	h	b	b	h	b	h	h	a	a	a	h	a	h
62067	1	70.882		-	TGCAGTATGATAAGTACAGCTGGGCCTGTCGAGCTTTTCCTGAGGTTCTGTTTTTCATTTATTTTTAGAACTTTTTCTCATCTTTGCATGTTCCTCATGTTTGTTTGTTA	44,G>T;47,C>T	ab/ab	TT/GC	TT/GC	h	a	b	h	h	b	-	-	b	-	h	h	a	h	-	a	a	a	h	b	h	h	h	-	b	h	b	h	b	b	a	b	h	h	a	a	a	h	a	a
113885	1	71.164		-	TGCAGATTTGTCAGAAGTTCACCTGGATCAGAGGTGTTTGCATCCATGAAATCTTCACTGTCATCTCGAGGGAGGAGAATTTTTTTTCTTTGACATCAGCGGCTCCGCTC	60,T>A	aa/bb	T	A	h	a	b	a	h	b	a	h	b	h	h	h	a	h	b	a	a	a	h	b	h	h	h	h	b	h	b	h	b	b	a	b	h	h	a	a	a	h	a	h
96103	1	75.661		-	TGCAGCTTTAGAGGAGTGAACGCTGCACCTGTCTGAGCAGCGTCCAACCAAACTGCCTGTTAGTAACACCTGGGGTGGAAGAACTGGTCTGGTTCACTGTGGTTGGTGTT	79,A>T	aa/bb	A	T	h	a	b	a	h	b	a	h	b	h	h	h	a	h	b	a	a	a	h	b	h	h	h	h	b	h	b	h	b	b	a	b	h	h	h	a	a	h	-	h
60603	1	77.065		-	TGCAGTTCAAAACCACCAATGTTCATAATGTTCGTAATCCACAACAAGAGTGTAAGGTCTCCAAAGGTACTCCAGCAGAAACTTGGAGTAGTCTCTGAATAAAAATAAAA	66,A>G	aa/ab	G	A/G	h	a	b	a	h	b	a	h	b	h	h	h	a	h	b	a	a	a	h	b	h	h	h	h	b	h	b	h	b	b	a	b	h	h	h	a	a	h	a	h
124149	2	0		-	TGCAGGTTTGGGAGGATGGTTCTGATGGTCCGTTCAGCTGAACGAACCACCCTTTTTAGGGCCATGAAGTCCTGCTTAGTGCAGTTTCCCATCCAGGTGGTGATGCTCCC	56,T>A	aa/bb	T	A	h	a	h	h	h	h	b	a	b	b	h	b	b	h	b	h	b	b	h	b	a	h	a	b	h	a	a	h	a	b	h	b	a	h	b	a	a	h	h	h
71680	2	0.726		-	TGCAGTGATTTATTTAAGAGTGAGCCGAGCTGGTTCACATATAAATAACACAAGTCTGCCCACAGGATCATTAATATCAGTCCACCCTCCATTATTTTAGCAGAGTCGCG	26,G>A	aa/bb	G	A	h	a	h	h	h	h	b	a	-	b	a	b	b	h	b	h	b	b	b	b	-	h	a	b	h	a	a	h	a	b	h	b	a	h	b	a	a	h	h	h
66818	2	1.219		1	TGCAGTCACTTGTGAATGATGTCTGCCTGTCTGACCTTCACAAGTCTTCCTGCACATTCAGCTCGAGGAGGAGGAAGAAATGGAAATATGTCGTCCTACTGCCAGTTCAG	96,T>A	aa/bb	T	A	h	a	a	-	h	h	-	-	b	-	a	b	b	h	-	h	h	b	b	b	a	h	a	b	h	a	-	h	a	b	h	b	a	h	h	a	a	-	h	h
10974	2	1.67		-	TGCAGGTTAACTCAAACTGAAAAAACATCAAACTTTAAAAAAAACTGAATCACTTCTCAAAACTAATAAATGAGTCTTTGTCAGCTCAGGATGTCACAAAGTGCCGTCTG	28,C>T;29,A>C	aa/bb	CA	TC	h	-	-	-	-	-	-	-	-	-	-	-	-	-	b	-	-	-	b	b	a	h	-	-	h	-	-	h	a	-	h	b	a	h	b	a	a	h	h	-
17185	2	2.022		1	TGCAGCTCAGTTTGCCTTTTGTTCCCCTTCAACAACATCTGCTGGCTCACACGTGACCAAACTCATTAAACCTAAAAATAACACGTGTGCTTCCCAGTGACTGTCAGACT	101,T>C	aa/ab	T	C/T	h	a	h	h	-	h	b	a	b	b	a	h	b	h	b	h	b	b	b	b	a	h	a	b	h	a	a	h	a	b	h	b	a	h	b	a	a	h	h	h
62694	2	13.108		-	TGCAGCAATGCCCAAAAAAAGCCAGAGGCAAACCCAGCAGACCTGGGCTGCCCGCAGTCCACCACGAGCATTGAAGACCCATGGCCACACATTCCAATGACAACCGCATG	10,C>G	aa/bb	C	G	h	h	h	a	h	h	h	-	-	b	a	h	b	h	b	h	h	b	b	b	a	h	-	b	h	a	a	h	a	b	h	b	a	h	b	a	a	h	h	h
24490	2	13.957		2	TGCAGGTATGGAGCTGTCTGAGCTGGTGGTGTTCAATGGTCACCTGTACACTGTGGATGACCGCACAGGTGTGGTGTACAGGATTAATGGCAACCAGGCAGTTCCTTGCG	108,C>G	aa/bb	C	G	h	h	h	a	h	h	h	h	h	b	a	h	b	h	b	h	h	b	b	b	a	h	a	b	h	a	a	h	a	b	h	b	a	h	b	a	a	h	h	h
16242	2	17.463		2	TGCAGAGCTCCATGTTGGGTCTGAGGGAGCGAAGGTAAAGTCTGGACTCAGCTACTCTCAGAGGAGCTTCTTTGTTGTGAATGGCCTGCTGTAGAGCCACGATGTTTTTC	100,G>A	aa/bb	G	A	h	h	h	a	h	b	h	h	h	b	a	h	b	h	b	h	h	b	b	b	a	h	a	b	h	h	a	h	a	b	h	b	a	a	b	a	a	h	h	h
109951	2	29.391		1	TGCAGTATTCCCCTTACCACTAAGGAACATCTCTTCTTTTCTGTTTTCTCACCCTGTCCAGAGATGCTCGGGTCTTTGCACTCCTTTATTGAAGCTTGGTTATCCAAGTG	95,T>C;104,C>T	aa/bb	TC	CT	h	-	h	-	-	-	-	-	a	-	-	-	-	h	-	-	-	-	-	-	-	-	-	b	-	-	-	h	-	a	h	b	-	h	-	-	h	h	-	-
30852	2	30.165		-	TGCAGCGAGGCTGAAGCAAACTCCAGCAGATGGTAAGCAAGAGTCGGGTTCTGATGTCACATTGCTGACACAGAGTGAGACAACCATTTACACTTACACTAAAACATTGA	23,C>T	aa/bb	C	T	h	b	b	a	h	b	h	b	a	b	a	h	b	h	b	h	h	b	b	b	h	h	a	b	b	h	a	h	a	a	h	b	a	h	b	a	h	h	h	h
94282	2	31.148		-	TGCAGGTTATATTCTGTTTGGAAAACAAATGCTGAGTTTTTTGTTGTTGTTAGAATAATTTTAGGGCAATTACCTGCACTATAAACTTTTTGAAAGTACATGTTTTCTCC	28,A>T	aa/bb	A	T	h	-	-	a	-	-	-	-	-	-	-	-	b	h	-	-	-	-	-	b	b	h	a	b	b	h	-	h	a	-	-	b	a	h	-	a	h	h	h	-
76409	2	47.302	**	1	TGCAGATTCTCTCTCTTCACTGGTGTTTCTAGACGAGGAGTTGCAAGGTAGCTACTGCTGGGACTACCTTTTGGACTGGGAACCACGTTTCCAGACTCTGGCCTCTGTAT	34,A>G	aa/ab	G	A/G	a	b	b	a	a	b	b	b	-	b	h	h	b	b	b	b	h	b	b	b	b	b	-	b	b	b	h	b	a	a	h	b	h	b	a	h	h	h	a	a
55453	2	47.584		1	TGCAGTGAAGCAGCATTTACTTCAGACAGAGAGGAAGGAGGGAGATGAATGGATGAGCCAGACTGAGCAGGGAATGCAAGTGATGGGAGGAGAGGAAGTGGTGAGGGAAA	64,G>A	aa/bb	G	A	a	b	b	a	-	b	-	-	a	h	h	h	-	b	b	b	h	b	b	b	b	b	-	b	b	b	h	b	a	a	h	b	h	b	a	h	h	-	a	a
98129	2	48.559		1	TGCAGCAGACGAGCACAGGATTTCAATGACTGAGCAGCTGACAAGTAAAACCTCCTGCATCTCCATAATTGGCGTGTGTCTAACAAACACACCTCAGGTTGCTGTCATGG	42,A>G	aa/bb	A	G	a	b	h	a	-	b	b	b	a	h	h	h	b	b	b	b	h	-	b	b	b	b	-	b	b	b	h	b	a	a	h	b	h	b	a	h	b	h	a	h
49108	2	49.171		1	TGCAGCAGAATTGGATGGATTACAGCGGATCACGCCGTCCAGATATACCAAGTATTAAGCAAACACAGCAGAGAGAAGTGTTTGAAAAGAGGCTCTAAAGTGCTCAGTCT	66,A>G	aa/bb	A	G	a	b	-	-	a	b	b	b	a	h	h	h	b	b	b	b	h	b	b	b	b	b	h	b	-	b	h	b	a	a	h	b	h	b	a	h	b	h	a	a
69579	2	54.347		-	TGCAGCTAAGAAAAGCCATAAACGAGGTTTTCAAGGATTTCAGTGGTAACAGAAGAACTGCACCATCTTAGTCCATATTCAGTCCTCACCTCAAGATCATAGCCACCAGC	90,T>C;104,A>G	aa/bb	TA	CG	a	b	b	a	a	b	b	b	a	h	h	h	b	b	b	b	b	b	b	h	b	b	h	b	b	b	h	b	a	a	h	h	h	b	a	h	b	h	h	a
94722	2	55.071		-	TGCAGCATCATAGGAGGAAGTCATATAAATCCCAACTGGCCAAACTACTTCTTTACACCCTACTAAACAACAACACGAGTTTCTTGTGATCGAGTCCCGTTCTGATCTTG	90,C>T	aa/ab	C	C/T	a	b	-	a	-	b	-	-	-	-	-	-	-	b	-	-	-	-	-	-	b	b	-	b	b	b	-	b	-	a	-	h	h	b	-	h	-	h	h	a
92581	2	56.199		-	TGCAGGGAAATACGACCTATATTTACGTTTCCAAATGGACATGTCCTTGGGTAATGTTGACGTGGCTCGGAGGATAGAATAGTAATTTATTAATCAGAAGATTGATGGTT	41,G>T	aa/ab	T	G/T	a	-	-	a	a	-	-	-	-	-	-	h	-	-	-	b	-	-	h	-	-	b	-	b	b	b	-	b	a	-	-	h	h	b	a	h	-	h	h	a
64301	2	56.58		-	TGCAGGTCACCTTGGAAACAGCTACCAAATTATTGTTTTTGCATTAAAAAAAAAAAGAATTCAAACCCACAAACATCTACAAGGGTGCATGGAGACCATTCATCGGCCCC	66,C>G	aa/ab	C	C/G	a	b	b	a	a	-	b	b	a	-	h	-	-	b	b	-	b	-	h	h	b	b	-	b	b	b	h	b	a	a	h	h	h	b	a	h	b	h	h	a
121880	2	58.556		-	TGCAGACACTTTGTGTGTTTGCTGATATTTGTTGAACATTTAGAAACGCTGCATTTAAAATTACCTGCCCGCACGTTACTCTCTTTTTTTCGCTCCTCTTCAGTAGAGCT	93,T>A	aa/ab	T	A/T	a	b	b	a	a	-	-	b	-	-	h	h	b	b	-	b	-	-	h	h	b	b	-	h	b	b	-	b	h	a	h	h	h	b	a	h	b	h	h	a
49931	2	61.763		-	TGCAGTTCTTTAGGTGTTGTTCTTTATGATGAGTCGTCCATGCATTCTTGGAGTAATTTTGTTAGGCCAGCCCAACACACTCTTACAGCTGATGGCACTGAGTTTGTCTG	34,C>T	aa/bb	C	T	a	-	h	a	a	-	b	b	-	-	h	h	-	-	-	b	-	-	-	h	-	b	-	h	b	b	b	-	-	a	h	-	h	b	a	h	b	h	h	-
129201	2	65.268		-	TGCAGGGCTCAGGGGAGCTAGTGTTGTGCCAAAAACTGATGGTCTGCCAGAAAGTAATTTCCTGTGTTTCTGTGTGTTTTCTCTGTGCAATATCTTTGCTTATATTGGAA	55,A>G	ab/aa	G/A	G	a	b	h	-	a	h	b	b	a	h	h	h	h	b	b	b	b	h	h	h	b	b	h	h	b	b	b	b	h	a	h	h	h	h	a	h	b	h	h	a
119505	2	66.814		-	TGCAGGCAAATAGTCACATATATACAGCTACACACTAATATGCATGGCTCCAGAGTTTTTACACCTATGAATCTCACACTACTAAAGTATGTGAATAGAAACCAACAGAT	91,T>A	ab/aa	T/A	T	a	b	h	a	a	h	b	b	a	h	h	h	h	b	b	b	b	h	h	h	b	b	h	h	b	b	b	b	h	a	h	h	h	h	a	h	b	h	h	a
5017	2	67.218		-	TGCAGATAATGGAGAAAGAGGTCTACCAGGAAAAAACAAACAGTTGGGTGGCTCCACTGCCATTCTGGTCACCCAGACCACGCCTTCCCAACAACAAACAGCAAGCCATC	19,G>A;20,G>C	ab/aa	GG/AC	GG	a	b	h	-	-	-	b	-	a	h	-	-	-	b	b	-	b	h	h	h	b	b	-	h	b	b	b	b	h	a	h	-	h	h	a	h	b	h	h	a
10511	2	67.467		-	TGCAGTGATGCAGACGGTGCACTGATCCGTCGTGGTGAAGAGAAATCTGAGCGTAAAAGCAAAGTTATCCATTTACCAATCAATCTACATCCCCACCCTCACCTATGGGC	66,A>G	ab/aa	G/A	G	a	b	h	a	a	h	b	b	a	h	h	h	h	b	b	b	b	-	h	h	b	b	-	h	b	b	b	b	h	a	h	h	h	h	a	h	b	h	h	a
21428	2	67.793		1	TGCAGAGTCAATCACCACAGATCTCCAAACTTCATGTGGCCTTCAGATCAGCTCAAGAACAGTGTGTAGAGAGCTTCATGGAATGGGTTTCTGTGATCGGGCAGCAAGCC	105,A>C	ab/aa	C/A	C	a	b	h	-	a	-	-	-	-	-	-	h	-	b	-	b	-	-	-	-	-	b	-	h	b	b	-	-	h	-	-	-	h	h	-	-	b	h	h	-
78275	2	68.045		-	TGCAGCCAAATAGAATATGTAATAAAAAACAAACAAACAAACAAACAAAAACAGAACATGACGACACTTGTATTAGAAATGCATAAAGCATAGGTATGCTTAGAATGTTT	10,T>G	aa/bb	T	G	a	b	-	-	-	-	-	-	a	-	-	-	h	b	b	b	b	-	-	h	-	b	-	h	b	b	-	b	h	a	h	h	h	h	h	h	b	h	h	-
23096	2	69.215	**	-	TGCAGGCTGCATTTGTCACTCATTCAATTCAATTCAATTCAATTCAATTTTATTTATATAGCGCCAAATCACAACAAACAGTCGCCTCAAGGCGCTTTGTATTGTGGGTA	9,C>T;107,G>C	ab/aa	TC/CG	CG	a	b	h	a	-	-	b	b	-	h	-	h	-	b	b	b	b	-	h	h	b	b	h	h	b	b	-	b	h	-	h	h	h	h	a	h	b	h	h	-
72866	3	0		-	TGCAGTTATGAAGAAGAATTTGTTGCCATGTTCTCTGAGGTGGAGGTCTGTTGCTCTCAGGCTTCATCTAGCTTCGAGCATTTTCAGGACAAGCAGCAACTGGACCTGTC	82,T>C	ab/aa	T/C	C	a	a	b	a	h	h	b	h	a	a	-	h	a	h	a	b	-	h	h	a	a	h	h	a	a	a	b	a	h	h	h	b	a	h	h	b	a	h	h	b
5041	3	0.171		1	TGCAGGTGGGGTTGGAGAAGCTGTCAAATTTTATGAAAGTATGAACTCAGAAAAGTTCAGTCAGATTTTGATCCTCCATTTAAAACCATCTGGAAAGCATGTGATTGGCA	13,G>A	ab/aa	G/A	A	a	a	b	a	h	h	b	h	a	a	h	h	a	h	a	b	h	h	h	a	a	h	h	a	a	a	b	a	h	h	h	b	a	h	h	b	a	h	h	b
3676	3	0.2		-	TGCAGTGACAGATATCAGATATCACGAGTCCCTCGGAGTGAAAGCTTTCCATCTGGAGTACTGACCAATCACATTTGAGCATGCTGTGTTCGTGTGTAGCGAATCAGGGG	24,C>T	ab/aa	C/T	C	a	a	b	a	h	h	b	h	a	a	h	h	a	h	a	b	h	h	h	a	a	h	h	a	a	a	-	a	h	h	h	b	a	h	h	b	a	h	h	b
6497	3	0.345		1	TGCAGCACAGTGCAGTAGCAGAAGCACGGCGTGTCATGGTGCATATGATCCGAGCCCTCCAACTAATCCCCCTAACATGCTCCATTACATAATTAAGCAGAAACCCTCTG	44,A>G	ab/aa	G/A	G	a	-	b	a	-	-	-	-	a	-	h	h	-	h	-	b	-	h	h	a	-	h	-	a	a	a	-	-	h	h	-	-	a	h	h	b	a	h	-	-
2712	3	2.808		-	TGCAGAGTGTCCAAAACATGAACTTAGCAAAGCTGCTGTGAAATGTGCCTGCAAGCATTTTATTATTATTTAGTGGTTTTGGCTTGACATTAATTTGTTCCTCTGTTTGT	44,G>A	ab/aa	G/A	G	a	a	b	a	h	h	b	h	a	a	h	b	a	h	h	b	h	h	h	a	a	h	h	a	a	a	b	a	h	h	h	b	a	h	h	b	a	h	h	b
39659	3	3.406		-	TGCAGGGACCTCAGCAGTAGGAATTGGGTCCAAATTCTTTCGGTCTGTTTTCAGATATTCACAGTTTAAATCCAGCGTCTGATGAGGATGATTCTGAACAGCGTGGCCTG	15,A>G	aa/bb	A	G	a	a	b	a	h	h	b	h	a	a	h	b	-	h	-	b	h	h	h	a	a	h	a	a	a	a	b	a	h	h	h	b	a	h	h	b	a	h	h	b
53004	3	4.183	*	-	TGCAGCGCTATGTCACTGAGCTGCTGCTCCAGATGGAAGTCTGATGAGGACACAGATATGACTGTGCAAATGAAAATCAATCAGTTACACATAAGGTTTAACAGTTAGAA	88,A>G	aa/bb	A	G	a	-	b	-	-	h	-	-	-	-	-	b	a	h	-	b	-	-	-	a	a	h	-	a	a	a	-	a	h	h	h	b	a	h	h	b	-	a	h	-
24460	3	5.031		-	TGCAGAGATGCAGTAAATTTGACAGTGTGCTGTTAGTCGAAATACAAAAAAGGTGCTCCAACTTTTTGCTACAGGAAAAAAAACCCCTCAGTTCGTGTATTCTTGAACAT	83,C>A	aa/bb	C	A	a	a	b	a	h	h	-	h	a	a	-	-	a	-	h	b	h	h	h	a	a	h	a	a	a	a	b	a	h	h	h	b	a	a	h	b	a	h	h	b
53297	3	14.35		-	TGCAGTAAAGGCACTTTAAAAGTGAAGTTATAGCTGTTTATTTTCTGTATTTTTTAAAAAAAAAAAAGAAAAATACACTTAGTATATAAAAGGTGGACATGGTTTTTGGG	54,T>A	aa/bb	T	A	a	h	h	a	h	a	h	h	a	a	h	b	a	h	h	b	h	-	h	a	a	h	a	a	a	a	b	a	h	a	h	b	a	a	h	b	a	h	h	b
26388	3	24.175		1	TGCAGACACCAAAGGACCTCAGTCTCCTCAGCAGGTGGAACTGACTCTGGCCCTTCTTATACAGGACATCTGTGTTTGTAGTCCAGTCCAGCTTGTTATTGAGGTGAACA	34,G>C	aa/bb	G	C	h	h	h	-	h	-	-	a	-	-	-	b	-	h	-	-	a	h	h	a	a	b	-	h	a	a	b	a	h	-	h	b	a	a	-	b	h	a	b	-
9460	3	31.263		-	TGCAGCAATCCATCTGTCAAATGCCTTCGCCTTGTCCACAAACACATGTGGACTGATTGCACAAACTCAAGAGGATATCCTTGAGAGGACACAGAGCTAAGTATTAATAA	27,C>T	aa/bb	C	T	h	b	h	a	h	a	h	a	h	a	h	b	a	a	h	h	h	h	h	a	a	b	h	h	a	a	b	a	h	h	h	b	a	h	a	b	h	a	b	a
83872	3	34.825		1	TGCAGCTCTGTGTCTGATATCATCTTCTTATTGTTTTGAACCAAAGACCTACACACTGCTGACCATTTTTCATATATACATGCCAGTTGAAACAAAAATGGTCTTTGATT	107,A>G	aa/bb	A	G	h	b	-	a	h	-	h	a	a	-	h	b	a	a	h	h	-	-	h	h	a	b	-	h	a	a	b	a	-	h	h	b	a	h	a	b	h	-	b	a
63761	3	38.578		2	TGCAGACACACTCCAGCCATATGAAGTCTAGCATTGTCCTGCATTAGGAGGAACCCAGGGCCAACCACACCAGCATATGGTCTCTCAAGGGGTCTGAGGATCTCATCTCG	73,C>T	aa/bb	C	T	h	-	-	a	h	-	-	-	-	-	-	-	h	a	-	a	-	h	h	h	-	b	-	h	a	a	-	-	-	h	h	b	a	h	-	-	h	h	b	a
112415	3	39.548		-	TGCAGATTACTTGTTTACGCGCGATTCTGCCTGAGCCCCTCTTGGGTGAGGTGTTCTGTGTGTGTGTCCTACTGGGAGGAGACTCCGTGGCTGACCCAGGATATGCTGGA	18,G>A	aa/bb	G	A	h	b	h	a	h	a	-	a	h	h	h	b	h	a	h	a	h	-	h	h	h	b	-	h	a	a	b	-	h	h	h	b	a	h	a	b	h	h	b	a
124645	3	40.072		-	TGCAGTTTGGAGAAAATTGTAAAGTTTAATAATTTCTTTTATTATGAAAATCAAACTTTGCATTAAAGCTTGGGTGATCGGTTCATAACTACTTTAAAGATCAGTAATAT	84,A>G	aa/bb	A	G	h	b	h	a	h	a	h	a	h	h	h	b	h	a	h	a	h	h	h	h	h	b	h	h	a	a	b	a	h	h	h	b	a	h	a	b	h	h	b	a
8066	3	40.158		-	TGCAGCAGCCATCTGTTTTCTAAAATGTGTTTTTAAAAAAGAAAATATATTTGAAGGGTTTTGTTTGTTTTTCCCCCCCAAAATTTGCATCTTCAGTACAAATAATTAGG	72,C>T	aa/bb	C	T	h	b	h	a	h	a	h	a	h	h	h	b	h	a	h	a	-	h	h	h	h	b	h	h	a	a	b	a	h	h	h	b	a	h	a	b	h	h	b	a
99911	3	41.267		1	TGCAGGCCTGCCTTTGAAGAACATGCCAATACAAGCACATGCAGGGTAAATAAATCTTGATAGCAGATTTGAAGGGAGGGGTCAGGTGAACTTTTATCCCCACCGAATTG	78,G>A	aa/bb	G	A	h	b	h	a	h	a	h	-	h	h	h	b	h	a	h	a	h	h	h	h	h	b	h	h	h	a	b	a	h	h	h	b	a	h	a	b	h	h	b	a
116872	3	42.533		-	TGCAGTAAAACTACATTTTAATATAGGCCTTATGTGAAAATCTGTTGAAATACCGTATCTGTTTTTTTTTGTTCTTTTGGTACATGTTTGCAAGTGCATCATCTGTGACT	61,T>G	aa/bb	T	G	h	b	h	a	h	-	h	a	b	-	h	b	-	a	h	a	h	h	h	h	h	b	-	h	h	a	b	a	h	h	h	b	a	h	a	b	h	h	b	a
13244	3	43.289		-	TGCAGTCCCCTAATAAACAAAATACACAAAAATTAATTCACTCAAGGTCAGCAACAGCCAACTTTTTTTCCCCCTGTTAGTCGCTTAACCTTAGCGGAAAAGGTAGCATT	69,C>T;91,T>A	aa/bb	CT	TA	h	b	h	a	h	a	h	a	b	-	h	b	h	a	h	a	h	h	h	h	h	b	h	h	h	a	b	a	h	h	h	b	a	h	a	b	h	h	b	a
45425	3	46.49		-	TGCAGTCTCATGTTTCCCATCTGAGCAATCTTCTGTAAGTGGATGTCCAAATTGCATCTGCCTGCCCACACATCACGCAATCATCCTTTCCCTGTCTACCATTTCTAGTC	53,G>C	ab/aa	G/C	G	-	-	-	-	h	-	-	-	-	-	-	-	h	-	h	-	-	-	-	h	-	b	-	h	-	-	-	-	-	h	-	-	-	h	-	b	b	h	b	-
129667	3	48.23		-	TGCAGCATTTTGGATCAGCTGAAGGCTTTTCATGGAGCTTTTAGGGCAATGTGATAACAATGAATTACAATAGTCCAGCCTAGAAGTGATAAATACATGAAATGGTTTTT	33,G>A;34,G>A	aa/bb	GG	AA	h	b	h	a	h	a	h	a	b	b	b	h	h	a	h	a	h	h	h	h	h	b	h	h	h	a	b	a	h	h	h	b	a	h	a	h	b	h	b	a
25998	3	48.819		-	TGCAGCCTCATTTTCTATAAGACATTGTCATTTTTCCTAATCTCCCCTGCTTCTCCTTTTCTTTCTTTTGTTCTTTTCTTCCTTCAAACATTCCCCGCAGCTTTCAAAGC	37,T>C	aa/bb	T	C	h	b	h	a	h	a	h	a	b	b	b	h	h	a	b	a	h	h	h	h	h	b	h	h	h	a	b	a	h	h	h	b	a	h	a	h	b	h	h	a
63920	3	49.409		1	TGCAGCATTTTACACACTTCTGCTGCTTGTTTGACACACAAGGCAAAGGGAAGCGGCTGCAAGGTGCTCTTTAAAAGGCGCTGTACCCAGCAGCTTTCTTGGCAGAGCGG	59,C>T	aa/bb	C	T	h	b	h	a	h	a	h	a	-	b	b	h	h	a	h	a	h	h	h	h	h	b	h	h	h	a	b	a	h	h	a	b	a	h	a	h	b	h	h	a
83623	3	56.461		-	TGCAGATGAATTGGCAAGATCGCAGTGAGTAGAGACATACACATATGCAGCAAACACTTATGCAACATACACATATGCAGCAAACACTTATGCAACATATACATACACAT	87,T>A	aa/ab	T	A/T	h	b	h	a	h	a	-	h	b	b	b	a	h	a	h	a	a	h	h	h	h	b	h	b	h	a	b	a	h	h	a	b	a	h	a	h	b	h	h	a
137628	3	59.4		-	TGCAGAGTTCCATGGCATTAACATGAGCACAAAACCCTCTCATCCAAATATGGCCATTTCTGGCTTCAAAAACCAACATGGCGGTGGCCAAAACATTAACACTGAGGGTT	15,C>T	aa/bb	C	T	h	h	h	a	b	a	h	h	b	b	b	a	h	a	h	a	a	h	h	h	h	b	h	b	h	a	b	a	h	h	a	b	a	h	a	h	b	h	h	a
7637	3	64.36		1	TGCAGAGAAGCTGTGTCCACACTCAGTCGGCTACATTTAACAAACAGCTTCTCATCTCTGCCGCGGCCCCCGAAACCCGAACCCAACACTGAGCCGAGTTTATTCATCGC	77,C>T	aa/bb	C	T	h	h	h	a	b	a	b	h	h	b	b	a	-	h	h	a	-	h	h	a	h	b	h	b	h	a	b	h	h	h	a	b	-	h	a	h	b	h	h	a
98742	3	64.896		-	TGCAGATAGGTCCAGGAGGATGAGAACGGAGGGGAAACCATTATCAGCTGCCATCAACAGGTCATTCTTGATTCTCACGACTGCTGTTTCTGTGCTGTGGGCAGTGCGAA	31,G>T	aa/ab	G	G/T	h	h	h	a	b	a	b	h	h	b	b	a	h	h	h	a	a	h	h	a	h	b	h	b	h	a	b	h	h	h	a	b	a	h	a	h	b	h	h	a
121254	3	65.056		-	TGCAGACAATAATATCTTGACTTTGGATCACTGGACTCCATTACAGTCATAATTAACTACACTTTTTATCATGTTGTTAGCTGTCAGTCATGATCACCATGCAGTAAGAG	35,A>C;58,A>G	cc/ab	CA	AG/CG	h	h	h	a	b	a	b	h	b	b	b	a	b	h	h	a	a	-	h	a	h	-	-	b	h	a	b	h	h	h	a	b	-	h	a	h	b	h	h	a
40968	3	66.19		1	TGCAGCGTGAAGGTGATCATGTGACTGCTCCTCGACACGGGAAGAACCTGCACAGGAGAATGCACCTGAACACACCTGAACTGAATTGGATAAATGTCTAAAGGACGTTT	94,T>A	aa/bb	T	A	h	-	-	-	-	a	-	-	h	-	b	-	-	h	-	a	-	-	-	a	-	b	h	b	h	-	h	h	h	h	-	-	a	h	a	h	b	h	h	-
97986	3	66.543		-	TGCAGTCCTGAACACAGGGTGTGCCCTCTGTGCTGACTCATGTGCTCTGTTCCAGCCTGCCTCTCAGTGATTATGTCACAGTTGTGTCAACACCGTCTCATAAAGCTGCA	68,G>A	aa/bb	G	A	h	h	a	h	b	a	-	h	h	b	b	a	-	h	h	a	a	h	-	a	h	b	-	b	h	a	-	h	h	h	a	b	a	h	a	h	b	h	h	a
49338	3	67.129		-	TGCAGCTTGCTGAATGATGTGTTTGATTGTGTGTTTGTCAAAGTGCTCCACATCAGACATTTTGTTGTGCCAAACGTGTGACACTAATATCATAAACAATGGCTGTATTC	45,C>A;75,A>G	cc/ab	CG	AA/AG	h	h	-	h	b	-	-	h	h	b	b	a	h	h	h	a	-	h	-	a	h	b	h	b	h	a	-	h	h	h	-	b	a	-	a	h	b	h	h	-
41452	3	67.648		3	TGCAGATCCACACGGGCCAGAAGCTCTACTCGTGCCAGCAGTGTAACCGAGGCTTCTCCGATTCGAGGCAGCTCAAGAAGCACAGCTGTGACGCCCCGTAGGCGTTGTGA	91,C>T	aa/bb	C	T	h	h	a	h	b	a	-	h	h	b	h	a	-	h	h	a	a	h	h	a	h	b	h	b	h	a	h	h	h	h	a	h	a	h	a	h	b	h	h	a
82857	3	69.075		-	TGCAGCCACCTCATATTAACCATCATCACACGTTAACCTGCTGAAAATAAGCAGAGTGACCTGAAAGGCTAAAAATGAGATTTTAAAGTAATAATCCAGAGACTGCACAT	30,C>T	aa/bb	C	T	h	h	a	h	h	a	b	h	h	b	h	a	h	h	h	a	a	-	h	a	h	b	h	b	h	a	h	h	h	h	a	h	a	h	a	h	b	h	h	a
23756	4	0		-	TGCAGTGACGTAGACTTCACTAAAGTGCTTCCTCCTGTGTGTACTCCTGAACATCTAGTACTCTGTGCAAATAACAAAACATGTAAACAGACTGAATGAACAAACTTCCA	8,C>A	aa/ab	C	A/C	h	-	h	-	-	-	-	-	-	b	-	b	-	b	h	b	-	-	-	h	b	h	-	b	h	h	-	b	h	h	-	h	b	a	a	b	h	a	h	-
119713	4	0.255	**	-	TGCAGTTCAAATCTGAATTGTTAAGAGAATACTGTGCAAATGATGGAATCAAACATGTGAGAACAACACCAAAATGGGCTCAAGCCAATGGAGAGGTAGAATGCCAAAAT	101,C>T	aa/ab	T	C/T	h	h	h	h	b	b	-	b	a	b	h	b	-	b	h	b	b	h	b	h	b	h	h	b	h	h	a	b	h	h	h	h	b	a	a	-	h	a	h	h
39955	4	0.486		-	TGCAGGGCTTTTGAAAGCACCGTCTACCTCACGTTTGTGCAACTTCTGCTTCCTGCTGTTGGTGAGACCAGCTCTTAAAACCTCAGCCATATTTGGCCTGTAAGCAGCCA	31,C>A;66,A>T	aa/bb	CA	AT	h	-	h	h	-	-	h	b	-	b	h	b	b	b	h	b	b	h	b	h	b	h	-	b	h	h	a	b	h	-	h	h	b	a	a	b	h	a	h	h
17881	4	0.801		-	TGCAGAAAATCAAACAGAGTTAAGAGTTCAATGTGTATAAAATTATGTCTGAATATTGGTTTTATTTCTTGCAGCCAGAAGTGACCATATTTGGGGTAAATGAACCTTAG	109,A>G	aa/ab	G	A/G	h	h	h	h	b	b	h	b	a	b	h	b	b	b	h	b	b	h	b	h	h	h	h	b	h	h	a	b	h	h	h	h	b	a	a	b	h	a	h	h
131676	4	2.131		-	TGCAGTGTCAAAATGTTTAAATGAACGGCAAGTGTGTAAGCCCGCAACCGTAAACAGCAGCGCAAACGGAAGTAAAGTACTGGCTTCCGCTATGAATTATGGGTAACGGC	18,A>C	aa/bb	A	C	h	h	h	h	b	b	h	b	a	b	h	b	b	b	h	b	b	h	b	h	h	h	h	b	h	h	a	b	h	h	h	h	b	a	a	b	h	a	h	b
65770	4	4.778	*	-	TGCAGCTCCTCTCAGCATTTTGGATCTTTTATAGTAGTTTTAATGCACTGTTTAGATTTTGTACTTTACTGTTTTGGTTCAGTCTCAGCTCTCACAGATCTTTCTCTGCC	71,T>C	ab/ab	T/C	T/C	h	h	h	h	b	h	a	b	a	b	a	b	h	b	h	b	b	-	b	h	h	h	-	b	h	h	-	b	h	h	h	h	b	a	a	b	h	a	h	b
3393	4	5.548		-	TGCAGCACAGACAGAAGGGGGCAGCGCTCCTGCTCTGTGGTTGTTTTGAATGTCAATCAACTTGCCTCTCTGATAATGTTAAAATTGGTAAAGACCCTCCTGGACCAGAT	18,G>A	aa/ab	G	A/G	-	h	h	h	-	h	-	-	-	b	a	b	b	b	-	-	b	-	-	-	h	h	-	b	h	-	a	b	h	h	h	h	b	a	a	b	h	-	-	b
117880	4	7.3		-	TGCAGAGGCATGTTGACCAAAACAGCCGTACAACATCCAGAGCCTTCAGAAACTCAGGGCAAATCTCGTCCACCCCAGGGCCCCTGCCACCAAGGAGTTGTTCAACTGCC	27,C>G	aa/ab	G	C/G	h	h	h	h	b	h	a	b	a	b	a	b	b	b	h	b	-	-	b	h	h	h	h	b	h	h	a	b	h	h	h	h	b	a	a	b	h	a	h	b
74076	4	11.402	*	-	TGCAGTGACAGCTGACAGCCACTGACAAAGAAAGTGTTTTGACAGTGGTTGAAATTATTAGCTCACACAGGCTGTACCAACTTCTGTTCGAACAAACTGCAAAGAATTTA	45,T>C	aa/ab	T	C/T	h	h	-	h	b	h	a	b	a	b	a	b	b	b	h	b	b	h	b	h	h	h	h	b	h	h	a	b	h	h	h	h	b	a	a	b	h	a	h	b
20407	4	17.544		2	TGCAGCGCTGCACCTGTTACCATTTGTGTACATGTTTCTGTGTGCGCACTGAACATGCAACTGAGGAGACATGTGGTGCTCGTACGCATTCCTTCCGCCCAGCTCATGAA	30,C>G	aa/bb	C	G	h	-	a	-	-	-	-	-	-	-	-	-	-	-	-	-	-	-	-	h	-	-	-	b	-	-	-	h	h	h	-	-	b	-	-	-	b	-	a	-
39777	4	33.057		-	TGCAGTCATTGTAATTAATGCATGAACAAAACCACTAAACGTTATACAACTGCAAACAGACATTATAACTTTGAATCTGTCCTGCGAGCCGAGACAACATTTGCTTGGTG	58,G>T	aa/bb	G	T	h	h	a	h	h	h	a	h	a	b	a	b	b	a	h	b	h	a	a	h	h	h	h	b	h	h	a	h	h	h	a	h	b	a	a	b	h	a	a	b
117087	4	37.831		-	TGCAGTAAATGACCTCGCTCTGGTGTTGGAGCATCAGTCTTTGGCGTACTGATAGTTTGGTCACAGTTTCAATAAAAGCCCTGTTGGTGCGGAGATAATGTGCTCTAACA	90,G>A	aa/bb	G	A	h	b	a	h	h	h	-	h	-	-	h	-	-	a	h	b	h	a	a	h	h	h	-	b	h	h	a	h	b	h	a	h	b	a	a	h	a	a	a	b
138092	4	39.843		-	TGCAGCATCCAGAATTACCATAGAGATAAGTCAGCACCTCTAAAACTGTCCCAACAAAAAGTTTTAAACCTTCATGAACACAAGACATTATATGACTTTTCACTGAACAG	28,A>G	aa/bb	A	G	h	h	a	h	h	-	a	h	a	h	h	h	b	a	h	b	-	a	a	h	h	h	h	b	h	-	a	h	b	b	a	b	b	a	a	h	a	a	a	b
23286	4	41.577		-	TGCAGACAGGCAGGCACACAGCCTGTCCCCTCACTACCAGCTGAAGTAGTTAACGTTTACAACACTGAACAATATTTAGGAGGAATTGTGAGAGGTCAAGTAAAGCTCCC	57,T>C	ab/aa	C/T	C	h	h	a	h	h	h	a	h	a	a	h	h	-	a	h	b	-	a	a	h	h	h	h	b	h	b	a	h	b	b	a	b	b	a	a	h	a	a	a	b
5853	4	42.871		1	TGCAGACGGGATCCTCTTAAAGCCTGCACATTCCTCCGTGGCGCTGCTTATTTTCTCCCTGCTGAGGTCACCATAATAGAATGCAGACCGCCTTGCCTCAAAGCAGCTTA	92,T>C	ab/aa	C/T	C	h	h	a	-	-	-	-	-	-	-	b	-	-	a	-	b	-	-	a	h	h	-	-	h	-	b	-	-	b	-	-	-	b	a	-	h	a	-	a	-
84930	4	43.19		1	TGCAGCCAGACAGTGCTGAATCTGAGTCAGCAAGAGCTGAACTGGGGCCCTACCCTATAGCCCCAGGGTCGCTAGTAACAGACACACACACAAACGCACACTCACTCAGG	71,C>T	aa/bb	C	T	h	-	-	h	h	-	-	-	-	a	b	-	-	a	-	-	h	-	a	h	h	h	-	h	h	b	-	-	b	b	a	b	b	a	a	h	a	-	a	b
99793	4	44.063		-	TGCAGGCCCAACAGCTACCGAGGAAAGAATACCATTCAAAGTAACACACTTACTAATTAGTTTATTGTAAAACAATAAACTGTACTAGACTTTGGGCGCTCTTTTCAGTG	23,A>G	aa/bb	A	G	h	h	a	h	h	h	a	h	a	a	b	h	b	a	h	b	h	a	a	h	h	h	h	h	h	b	h	h	b	b	a	b	h	a	a	h	a	a	a	b
32282	4	44.509		-	TGCAGAACAACCACCGTGATATAACAAATGCTGTGGGTGTGGACGTGTGGAGATCACAGGGAAAAGAAATGCCTTGGGAGTAAAAACAAAGCAGCTAATGTTAGAAATAC	14,C>T	aa/bb	C	T	h	h	a	h	h	-	-	h	-	a	b	h	b	a	-	b	h	-	a	h	h	h	-	h	h	b	h	h	b	b	a	b	h	a	a	h	a	a	a	b
123144	4	45.282		-	TGCAGTGCAGTTCTGTTTATCTACGCCTATAAATTCTGTTTCTATTCATCCCTTTGGTATTTAGTAGCAGTAGTTTCTGTCTCCTGTTCTCTGTATTTGTAATACAACCG	56,G>A	aa/bb	G	G	h	-	a	-	-	-	a	-	a	-	b	h	-	a	h	h	-	a	a	h	h	h	-	h	h	b	h	h	b	b	a	b	h	a	a	h	a	a	a	-
72666	4	52.477		-	TGCAGCACTTTCACTGCCTGAAAAAAAAAAAAAAAGATTTTTTTTTTGTTTTAACAAGACTCAATTAATTAATTAATCTCTGTGTTCTCTGATCTGCATAAACAAACACT	99,T>A	aa/ab	A	A/T	h	-	-	-	-	-	-	-	-	-	b	-	-	a	-	-	-	-	a	h	-	-	-	h	h	b	-	-	-	b	-	b	a	-	a	a	a	-	-	b
65971	4	52.751		-	TGCAGCTCAAGGGGTTTTACAAAAGTTTAGTGTTAACTTATCTCAGACATCGCAGCCACTTTCATACCGTCTCCCATTTTCTCAAAAGTAATTGGACAAACTAGTGTAAG	31,G>A	aa/bb	G	A	-	-	-	-	-	-	-	-	-	-	-	-	-	-	-	-	-	-	-	-	-	-	-	h	h	-	-	-	-	-	-	-	h	h	-	a	a	-	a	-
107974	4	53.706		-	TGCAGGTCATCAAAAAGGGCTAAAGGGATATGAGTGTGTTTGATGAACGGGTGGCTAATAAAGGAGCAGGAAAACTACACACATCGCTTTTACTGTTTGTAATGCGCCCG	51,T>C	aa/bb	T	C	-	h	-	-	-	-	-	-	-	-	-	-	-	-	-	-	-	-	-	-	a	-	-	-	-	-	-	h	-	-	a	b	-	-	-	-	-	-	-	-
95489	4	54.542		-	TGCAGCACGGTGGAGGCTCTGTCATGGTTTGGAGCTGCATTTCGGCCTGTGGTGTTGGGGATTTTATCAAAACTGAATTAGAAACACTGAAAAGTACCTTCAGATTTTGA	98,T>A	aa/ab	T	A/T	h	h	a	h	h	h	-	h	a	a	b	h	-	a	h	b	a	a	a	h	a	b	h	h	h	b	h	h	b	b	a	b	h	h	a	a	a	a	a	b
134267	4	55.896		-	TGCAGCAGAGCCACAAACGGCACCCTGCTGCCACAGAAGGATGGTGAATGAATTGGATGTTGAGAATGGGTGACATGGAGGCAGATGATCTGATGATGAAATATATGTAT	18,G>T	aa/bb	G	T	a	-	-	h	-	-	-	-	-	-	-	-	-	a	-	-	-	-	-	h	a	b	-	h	h	b	h	a	b	b	a	b	h	-	a	a	a	-	-	b
17788	4	56.86		1	TGCAGAGCACAAGAAGCAGCTTAGGAGTGTGCAGGTACGCTTTGTGGACTCACTGGGTCTTCAGTTAGAGCAAGTTAAGGTTTTCAACATTCAAGAGCATCCCCGTGTAC	6,A>G	aa/ab	G	A/G	a	h	a	h	h	h	a	h	-	a	b	h	h	a	h	b	a	a	a	h	a	b	h	h	h	b	h	a	b	b	a	b	h	h	a	a	a	a	a	b
137502	4	58.704		-	TGCAGCACATCCCACAGGATACCCCAAGGGATGCAGTCAAATGCCTTCTCCAAGTCCACAAAACACATGTAGACTGGATGGGCAAACTCCCACGCACACTTGAACATCCT	68,G>A	aa/bb	G	A	a	h	a	h	h	h	a	h	a	a	b	h	h	a	h	b	a	a	a	h	a	b	h	h	h	b	h	a	b	b	a	b	h	h	a	a	a	a	a	b
39319	4	63.37		-	TGCAGTTCTGTCTGATGTCATAGAGATGACACGGTGTAGGATAACAAGATCAGAAAGAAAGCGCACCGTGGTTTAGAGAACAAACTTGGGTTTTGCAGGGACATAAAAAG	19,A>G;64,A>G	ab/aa	GG/AA	GG	a	h	-	-	-	-	-	-	-	-	-	-	-	-	-	b	-	-	a	-	a	-	-	-	-	-	-	-	-	b	a	b	-	-	-	a	a	a	-	b
13782	4	64.529		1	TGCAGGCTACTGTCTTGCACCCTGCTGTTATGTGCTGGATTCTCTCAGGGGCATCTCTGCCCAGCCTGCACCTGGGGTCTTGACGTGTGTGGTAGACCCCAGCCTCTAAC	10,T>C	ab/aa	T/C	C	a	h	a	h	h	-	a	h	a	a	b	h	h	a	h	b	a	a	a	h	a	b	h	h	h	b	h	a	b	b	a	b	h	h	h	a	a	a	a	b
98612	4	65.532		-	TGCAGACCATTCTACTACCAGCAGGAGGCCACCCCTGATGGATCCAGCAGGACCATATCATTCGCAAAAAGCAGAGACACGATTCTGAGGCCACCAAGTCAGAAGCCCTC	73,G>T	aa/ab	G	G/T	a	h	a	h	-	-	-	-	-	-	-	h	-	a	-	-	-	-	a	-	a	-	-	-	-	b	-	a	b	h	a	b	h	-	h	a	a	h	a	-
5092	4	66.133		-	TGCAGTCCTTTTAATGGCCACCAGGGGGCGAGACCTGTGGTTACAAAAAGTCCCACAGAAGTCGAATTCTGAAGATGTAAATTCTGGCCAGTCTGCTAAAAATAAAGTTA	83,G>C;96,C>T	aa/ab	CT	CT/GC	a	h	a	h	h	h	-	h	a	a	-	a	h	a	h	b	-	a	a	h	a	b	h	h	h	b	h	a	b	-	a	b	h	h	h	-	a	a	a	-
20066	4	66.272		-	TGCAGCAGTCCAGTGCGCAGAGTCAAGGTGGGAATTGTATGTTTCTGCAAACATACATGTACATTAGCATTACTATTGAGCATGCGGTGTCCCTTGGTTTCTCAGCTCAC	21,G>A	ab/ab	G/A	G/A	a	h	a	h	-	-	-	-	-	a	b	h	-	a	h	b	-	a	-	h	-	b	-	-	h	b	-	a	b	h	a	b	h	h	h	a	-	a	a	b
34955	4	66.513		-	TGCAGCTGCTTTATGTGTGGACTGAAACACTGCGAGCACTGGGCCTCGCTCAGGGAACTACACATAATGCAGCTGAGCTGAAAATACCCCAGCTTCCCGCAGGAATACGA	28,A>G	ab/ab	G/A	G/A	a	h	a	h	-	-	a	h	a	a	-	-	h	a	h	-	-	a	-	h	a	b	h	h	h	b	h	a	-	h	a	b	h	h	h	a	a	a	a	-
52244	4	66.596		-	TGCAGATGAATTCACTCCTTCAGCGCTCCAACAGCAACTTTATGAACAAGGAAATGAATGTGAGTGTCAGACAGGTGGTTTAAGTGCAGCAGGAGGGGAGTCGTCAGAGA	21,A>G	ab/aa	A/G	G	a	h	a	h	h	h	a	h	a	a	b	h	-	a	h	b	a	a	a	h	a	b	h	h	h	b	h	a	b	h	a	b	h	h	h	a	a	a	a	b
33608	4	66.671		-	TGCAGCACGGGGAACGGTCCTCTCACCCTTTCTGTTCAGTCTGTACACCTCAGACTTCAGGTACAACTCAGACTATTGCCACCTACAGAAGTTCTCAGATGATACGGCCA	108,C>T	ab/aa	T/C	C	a	h	a	h	-	h	a	h	a	a	b	h	h	a	h	b	a	a	a	h	a	b	h	h	h	b	-	a	b	h	a	b	h	h	h	a	a	a	a	b
70499	4	66.712		1	TGCAGGTGTTGGACTTCATCAGGACTGCCCTTTGTCATGATCCTGTTCATAATTTTTATGGACATAATTTCTAGGTGTACCCAAGGCTTCCACCTTGGTGGTCTCAGAAT	105,A>G	aa/ab	A	A/G	a	h	a	h	h	h	a	h	a	a	b	h	h	a	h	b	a	a	a	h	a	b	h	h	h	b	h	a	b	h	a	b	h	h	h	a	a	a	a	b
79265	4	66.746		-	TGCAGGTTCTTAGGATCATAAGTCATTTACATCCTGGTCAATTCCATGTGGTCCGATTTAGCTGGGAGCCAATCTATGCCAAGCTACCTTATTGGTCTGTAAGATGTGCA	84,T>A	ab/aa	T/A	A	a	h	a	h	h	h	a	h	a	a	b	h	h	a	h	b	-	a	a	h	a	b	h	h	h	b	h	a	b	h	a	b	h	h	h	a	a	a	a	b
14281	4	66.818		-	TGCAGCCCTGACATTGTTATAGAAAAGTGTCATAACTCTGTTAATCTTGGCCTGATATTTTTATTAAGCCTAATATTGATAGTTATTTTTAAAACACACCTCCTGAGAAA	7,C>T	ab/aa	T/C	C	a	h	a	h	h	h	a	h	a	a	b	h	h	a	h	b	a	a	a	h	a	b	h	h	h	b	h	a	b	h	a	b	h	h	h	a	a	a	a	b
73956	4	66.912		-	TGCAGAGATTGCTGCCCACAAAATGGATGGATGTTTTTCATGTTTCAATTTCTACTTGTTTGATTGTTTGTTCATTTCCTGTTTCACTTTTCTCATGTTTTGCTTTGAGT	94,A>G	ab/aa	G/A	A	a	h	a	h	h	-	a	h	a	-	b	h	h	a	h	b	a	a	a	h	a	b	h	h	h	b	h	a	b	h	a	b	h	h	h	a	a	a	a	-
24243	4	67.039		-	TGCAGTTAGTTCTCGGATGTCATTCCAGGAATCAATCTGCTGGAGCCACTCTCCCAGTTTGGGGGTCACTGCCCCGAGTGTTCTGATTACCACGGGGACCACTGTTACCT	48,C>G	ab/aa	C/G	G	a	h	a	h	h	h	a	h	a	a	b	h	h	a	h	b	-	a	a	h	a	b	h	h	h	b	h	a	b	h	a	b	h	h	h	a	a	a	a	b
3388	4	67.074		-	TGCAGCATCTTCAACTGCTGCTTGTTTGTGGGTCTCTGCATTCAGTTTTGCATTTAATAACTGAAAAGCTGCTGTCAGGCTAAGATCAGGTGACTGACTTGGCCATTGAA	81,A>G	ab/ab	A/G	A/G	a	h	a	h	h	h	a	h	a	a	b	h	h	a	h	b	a	a	a	h	a	b	h	h	h	b	h	a	b	h	a	b	h	h	h	a	a	a	a	b
129841	4	67.184		-	TGCAGTTTTTGAATTTATCAGTGAGAGAAAAACAATCAAATTCTGAATACAAGGACTCACAATGTCAGCAAATTCCTGGAGGGAGATCACTGAAACTATTGGAACGGACG	104,C>T	aa/ab	C	C/T	a	-	a	h	h	-	-	h	a	a	b	h	-	a	h	b	-	a	a	-	h	b	-	h	h	b	-	a	b	h	a	b	h	h	h	a	a	-	a	b
10077	4	67.324	**	-	TGCAGGCAAATATGAAACTGAGGAGCTGCGTTGCAAAGCAGCTTGCAGATGATGACATTGATGACGTTGAAACAGTTTGTAACAGGGCACCGTGCCCATCAGTTCCGTTT	46,A>G	ab/aa	A/G	A	a	h	a	-	h	h	a	h	a	a	b	h	h	a	h	b	-	a	a	h	a	b	h	h	h	b	h	a	b	h	a	b	h	h	h	a	a	a	a	b
93739	4	67.449		-	TGCAGTTCTGGCCAGACTTAAATGCTGTACAGAAAATTTTAAAATTATCAATCTATTTTAAAGTGGCATGTAAAGAGTTTTACAAAGTCATGCTTTTAACTGAGAATGTA	58,T>G	ab/aa	T/G	T	a	h	a	h	h	-	-	h	-	a	-	h	h	a	h	-	-	-	a	h	a	b	-	h	h	b	-	a	b	h	-	b	h	h	h	a	-	a	a	-
21414	4	67.645	***	-	TGCAGTCTGACGCTCAGAGATCATTTCCTGGCCTTTAAGAAGCTCGTCTGTATGAAGTAATAACAAACAAAAGGTGAAGCGCACACGTGAGGAAGCTTTACGGCTCCACC	67,C>T	aa/bb	C	T	a	-	-	-	h	-	-	-	a	-	-	-	-	a	h	-	-	-	-	h	a	b	-	-	h	b	-	-	-	h	-	b	h	h	h	h	a	a	a	b
34844	4	67.788		-	TGCAGAGCTGGCATCACGCTGGCAGTGGGGCAGAGTGGCATTTATCTGACCACCATTAATGCCTGAATTTGAATGACCTTTAACCCCAGACCGATGTAGTGTAGAACTGC	35,T>C	aa/ab	T	C/T	a	h	a	h	h	h	a	-	a	a	b	h	-	a	h	b	a	-	a	h	a	b	h	h	h	b	h	a	b	h	a	b	h	h	h	a	a	a	a	b
74307	4	68.403		-	TGCAGTGAGACATTACAACCACTACACGATATGTGCAGGAATACGGAGGAGGGGCAGACAGACGGATGCGTGGATGGCTGAAAGCAGACTAAACAGAGAACGTTAGAACA	85,A>C	ab/ab	A/C	A/C	a	-	a	h	-	-	a	-	-	-	-	h	h	a	h	-	-	-	-	h	a	b	-	h	h	b	h	-	b	-	-	-	h	-	-	-	-	-	a	-
60553	4	68.633		-	TGCAGAACAGTTCCAATACCACACAGTGTTGCATGATATTATGATGCTTTCAAGAAGAAGGAAGTGAGGATTTTGGTCCCCAGACCAGCCTTCTTCAGCTTTCGCAGGAA	102,C>T	ab/aa	T/C	C	-	h	-	-	-	-	-	h	-	-	-	-	-	-	-	b	-	-	-	-	-	-	-	-	-	-	-	-	b	h	a	-	h	-	h	a	-	a	a	b
28153	4	68.936		-	TGCAGAAATCACAACAAATATAACATCACAGATCTATAAAGATATTTGAAGTGGCCAAAAAACTCTGGATTGATTATAATGTAGGTACAATAACACAGACTCCCAAAGAT	68,A>G;103,C>T	ab/aa	AC/GT	GT	-	-	-	-	-	-	-	-	-	-	b	h	b	-	-	b	-	a	-	-	-	b	-	h	h	b	-	a	b	-	-	b	h	-	-	a	-	-	-	-
133757	4	68.979		1	TGCAGTGTGAGGCTCTGGGATTCCTGGCCAAGGTGAGGCTGTTGGCTTTTGAGTTTTTCATCATATCATAGTTTCTTTCTTTTGTTTTGTTTTTGTCAGTCACATTTGCA	16,G>A	aa/bb	G	A	a	-	-	h	-	-	-	-	-	-	-	-	-	a	-	-	-	-	-	h	-	-	-	h	-	-	-	-	-	-	-	-	-	b	-	a	-	-	-	-
129028	5	0		-	TGCAGGACATCCACAGGATCAGCAGCTGATTACTGTCGGGTCTATGGTGTCATGTATTCAAATAAGAAAGCGTGGCTACCATCATGTATGACAGCGTGACTGTTTCCTGC	94,C>T	aa/bb	C	T	-	-	-	-	-	-	-	-	-	-	-	-	-	-	-	-	-	-	-	-	-	a	-	-	-	-	-	-	-	-	-	-	-	-	-	h	-	-	-	-
40963	5	0.646		-	TGCAGTGGGAAACGATTACAAGCAAAACGCTGACGTTCAGTCGAATCCTCGTGTTCTCCGTCTAAAATAAGCTCAGAGTTCATTCTCGGATCTGAGAGCCTGTAAATACT	27,C>T	ab/aa	T/C	C	h	h	h	h	h	-	b	a	-	h	h	h	h	a	b	a	-	a	-	h	a	a	h	b	h	h	h	h	h	h	h	h	a	h	a	h	h	h	a	b
50527	5	0.834		-	TGCAGAACAGGAAGTCCACTAATGTCTCCTTGCACCTGGAAACGGCCTCTGGACCTCTTCCAGCGTGTCCAAACTGAGATCATCTTCTTTCAGGGGGCTACAGTAAACTT	32,C>T	aa/bb	C	T	h	h	h	h	h	b	b	a	-	h	h	h	b	-	b	a	h	a	h	h	a	a	h	b	h	a	h	h	h	h	h	h	a	h	a	h	h	h	a	b
100566	5	1.15		3	TGCAGCCACTCCTGTTGATATCAAATAAGACCTTCTGAAACCTTAAGGATGAGTTAGCATGAAACAAATTGCTCCTAATTGTCAGGAGGATAAATTGTGACTGTGAGCGT	58,A>C	aa/ab	A	A/C	h	h	h	h	h	b	b	a	-	h	h	h	b	a	b	a	h	a	h	h	a	a	b	b	h	a	h	h	h	h	h	h	a	h	a	h	h	h	a	b
55426	5	1.927		-	TGCAGGAATGCCCAGAACGCAGCAGGACAGATGCAGCATGACACAGTCTTACTTCCTGACTGTCGCACGCAGCAGGTTCACTGTGACGGTGAGCATTCACAGTGAACCTG	5,T>G	aa/ab	G	G/T	h	-	h	-	h	-	b	-	a	h	h	h	b	a	-	a	-	-	h	h	a	a	h	b	h	h	-	h	h	h	h	h	a	h	a	h	h	h	a	-
55978	5	2.526		-	TGCAGTTCCAATAAAGCCGCGATTAGACTCCATAGTTCAGTTCTACTGAAGATGATGCCGTTGTCAGCATTCATACCTGTGTGGGCTGCACTGACAGCGATGTGGAGTTA	102,T>G	ab/aa	T/G	T	h	h	h	h	h	b	b	a	-	h	h	h	b	-	b	a	h	a	h	h	a	a	h	b	h	h	h	h	h	h	h	h	a	h	a	h	h	h	a	b
101011	5	3.749		-	TGCAGTATTGTTTATTTATCAGCGAGAGAAGAACAGTCATCATCTCAGTATATGGAATGATAATCATAATATCAATGTAAGGACTCACAAATGTCAGAAAATTCCTGGAG	11,T>C	aa/bb	T	C	h	-	h	h	h	-	b	-	-	-	h	-	b	a	-	a	-	a	-	h	a	-	-	b	h	h	-	h	b	h	h	h	a	h	h	h	h	-	a	b
44815	5	4.006		-	TGCAGGCCCCTGTGAATCCCTCTCACTTTCTGTGCTACACAAAGGGCAACATGATTATTTCCAGATTGCCAACAAATCCACTTAAAAAAACAAACAAACTAGCTACGTCA	90,C>A	ab/aa	C/A	A	h	h	h	h	h	b	b	a	a	h	h	h	b	a	b	a	h	a	h	h	a	a	h	b	h	h	h	h	b	h	h	h	a	h	h	h	h	h	a	b
12804	5	4.689		-	TGCAGATGCATTGTGTGTTTACTGATATTGTTGAGCATTTAGAAATGTTGCATTTAAAATTATCTGCCACAACACGTTACTCCATTTATACTCGCTTCTCTTCAGTAGCT	62,T>C	aa/ab	T	C/T	h	h	h	h	-	b	b	a	a	h	h	h	b	h	b	a	h	-	h	h	a	h	h	b	h	h	h	h	b	h	h	h	a	h	h	h	h	h	a	b
124145	5	5.146		2	TGCAGGCTGGCGATGCTGATATGGGATAGCAGTTATAGCCATTTGGTGTCTATTCCTCTGGCATTTTTATTTCATATTTAATTGCACTCTAGTGATTGTGGCACTTAAGG	45,C>G	aa/ab	G	C/G	h	h	h	h	h	b	b	a	a	h	h	h	b	h	b	a	h	a	h	h	a	h	h	b	h	h	h	h	b	h	h	h	a	h	h	h	a	h	a	b
9352	5	5.442	*	-	TGCAGTTCATGCTCCCGACACAGGGGGAACAGATTTTCACAGAGGAACAGAATTTCGCACAACACCAGTTGTCATTTCATTTATGTAGCCGCAAAATCAAGTGCGGGCAC	40,A>G	ab/ab	G/A	G/A	h	h	h	h	h	b	b	a	a	h	h	h	b	h	b	a	h	a	-	h	a	h	h	b	h	h	h	h	b	h	h	h	a	h	h	h	-	h	a	-
25680	5	5.978	*	-	TGCAGGACCTCATGAAAGAGGGGGAGGGGGCGTCCAGACATGTTTGATAGCCCTACGTGTTGTAAAGCATGCATGAGATAGAAACAGAGATGCTGCATGCATAAATTTGA	98,G>A	ab/ab	G/A	G/A	h	h	h	h	h	b	b	a	a	h	h	h	b	h	b	a	-	a	h	h	a	h	h	b	h	h	h	h	b	h	h	h	a	h	h	h	a	h	a	b
78942	5	6.194		-	TGCAGCCTCCATCGCAGTCTGACTATAACAAAGCTTCAGATCACCAGGAAAAAATGTCTACATGGAGAAGAAGCCCCAGACAGCAGAAAGCACAGATCTATATCACACTT	13,G>A	aa/bb	G	A	h	h	h	h	h	b	b	a	a	h	h	b	b	h	b	a	h	a	h	h	a	h	h	b	h	h	h	h	b	h	h	h	a	h	h	h	a	h	a	b
90963	5	6.441		-	TGCAGATAAATCACTTTAAACTCACTTTAGCTGTTTTAAGAAAATTCAGTTTTTAAATGTTACTGACAGTCAGCGACTCGCAGAAATCGGGTGTTTCTGTGTGTCACATA	24,C>T	aa/bb	C	T	h	-	h	h	-	-	b	a	-	-	-	-	-	h	-	h	-	-	h	-	a	h	h	b	h	h	h	h	b	h	h	h	a	h	h	h	a	h	a	b
76189	5	11.3		-	TGCAGTGAACATACATTATTAACAATAAATCTATGTTAGCTGGGAAAAAACGAAAAACCCAACCAACCAAACAAACATGAGGACGCTCATTTGATGTATTAAAAACTTTA	36,T>C	ab/aa	T/C	C	a	h	h	h	h	b	h	a	a	h	h	b	b	h	b	a	h	a	h	h	a	h	h	b	h	h	h	h	b	a	h	h	a	h	h	h	a	h	a	h
67292	5	11.634		-	TGCAGAAGGTCCTTTATCTGTCTATACACCCACACTATGTGGATTCCCATGATTAATGGCAGTATGGCAGTGACCGTGCTCTCCACTAAAATGGTACTCGCTTTGTGAGA	74,C>T	aa/bb	C	T	a	h	h	h	h	b	h	a	a	h	h	b	b	h	b	-	h	a	h	h	a	h	h	b	h	h	h	h	b	-	h	h	a	h	h	h	a	h	a	h
107800	5	15.321		2	TGCAGAGGCACTGCTGCTGTCAGGGCTGATACTCTGTGGGTCATTAAAGCTTATGAGAACATCTGTGGAGAACTGCGGCAGACGGACCAGGCCCAGGTGGAGGGTCACTG	108,T>G	aa/ab	T	G/T	a	h	h	h	h	b	h	a	a	-	h	b	b	h	b	a	h	a	h	h	a	h	-	b	h	h	h	h	b	a	h	h	a	h	h	h	a	h	a	h
87815	5	17.246		-	TGCAGCCTGATTATATGTTTTATCTAGTTCATTTAGTGGGTCACGTAATAGATCAAATTGAGATCCAAGCTGATGACTAAAACTTCCAATTATTTTGGTGGAAGATAGGA	92,T>A	aa/ab	T	A/T	a	h	h	h	a	b	-	h	a	h	-	b	-	h	b	a	-	a	h	h	a	h	h	b	h	h	h	h	b	a	h	h	a	h	h	h	a	h	a	h
70700	5	17.988		2	TGCAGAAGGAACAGTCGGTCCTGGTGGCCAAAGACAATGTGGTCAAGGTACAGTAAATACAAAGGTATACCATTGGTAAATGCTTGACTTGCCTGTAATTTAGCCATTAT	54,A>G	ab/aa	G/A	A	a	h	h	h	a	-	h	h	a	-	b	b	b	h	b	a	-	-	-	h	-	h	h	b	h	h	a	h	b	a	h	h	a	h	h	h	a	h	a	-
135545	5	18.477		-	TGCAGTTTTGTTCCTCATGTCTTGGTAGAAAAATGTTTTCCTTAATTAATTACTTAAATTCAGTTTTATTTGCACAGCACCAAATCACAGCCATAGTCATGTCAAGGTAC	98,A>G	ab/ab	G/A	G/A	a	h	h	h	a	-	h	h	a	h	b	b	b	h	b	a	h	a	h	h	a	h	h	b	h	h	h	h	b	a	h	h	a	h	h	h	a	h	a	h
117732	5	21.645		-	TGCAGGAGGACTGCTGGGAGAACAAGCAGGTGTTTTACTCTGACAAAAGAAGAAACACTGGTGAAGAGTCGCTGACACCTCTCACCTCTCCTGTCTTTAAGAGGTATCTT	50,A>G	aa/ab	A	A/G	a	-	h	h	-	b	-	h	-	h	b	b	-	h	-	a	-	-	h	h	a	h	-	b	h	h	h	h	b	a	h	h	a	h	h	h	a	h	a	h
105100	5	21.959		1	TGCAGCACAGTGACAGAAGCAGAACAAAATATGTCAGAAGACAATTTTATTGTACTATGCTGTGCACCCACAACTGTTCTGTACAGTAAGTGTTTAGCATGGCTTTAAGA	39,G>C	aa/ab	G	C/G	-	h	-	-	a	-	-	-	-	-	b	-	-	-	-	-	-	-	h	h	-	-	-	-	h	-	-	-	b	-	-	-	-	-	h	-	-	-	h	-
80214	5	25.027		-	TGCAGATCCTAATTGTGGATAGAATATTATCCTGCTAGCAATGTTAGCACATGTACAATCTTGTAGCTGTGTAAGTTACTATATTTAGTTAACTTACAATTTAGTTGTAA	59,C>G	aa/bb	C	G	a	h	h	h	a	-	-	h	a	-	h	b	-	h	-	a	h	-	h	h	a	h	-	-	b	h	b	h	b	a	h	h	a	h	b	a	a	-	a	h
28051	5	25.308		-	TGCAGTTTGACATACCAAATCTGATAGAAACAGTTTAAACAAATCTCACAGAAGTATTTGCCTCCAGGTACCTTCAAAGTCCTTAATCGAGTTGCAAATTCTTCATTCAC	16,G>A	aa/ab	A	A/G	a	h	h	h	a	-	h	-	a	-	-	b	-	h	-	a	-	-	h	h	a	h	-	b	b	h	b	h	b	-	h	h	a	h	b	a	a	h	a	h
74212	5	26.323		-	TGCAGGCGTTCAGAAATCATGTCTGAAACTCATAACCTCTGAGTTAAAGATGAGGAACCACGGAATTGTTCGTTCCAGGGAATAGTCGGAGCCACGATCTCGAAAGAGTG	97,T>A	ab/ab	T/A	T/A	a	h	h	-	-	-	-	-	a	-	-	-	-	-	-	-	-	-	-	-	a	h	-	-	b	-	-	h	b	-	-	h	-	-	-	-	-	-	-	-
1268	5	26.995		-	TGCAGATGGACTGGCCAAAAATGTTGTCCATCTGGCCCACCACAGACCACCAGCTTAATGGGTGCATCCGCACGTAGTGAACGGTTCTGGCTATAAGGAAAAAACATAAT	59,C>G	aa/ab	G	C/G	a	h	-	h	-	-	h	h	-	h	-	b	-	h	b	-	h	-	h	h	a	h	-	b	b	h	-	-	-	a	h	h	a	h	b	h	-	-	a	-
25979	5	29.932		1	TGCAGTCTTTCACCAGCTAACTCGCCTGGATCAGTGGGGTTTTCATTGCAAACCTAAGGCTAAATCCTCTGCCACTACAGAGGAAGAATGCCTCACTGACCACAGGCTGT	73,A>G	ab/aa	G/A	G	a	a	h	h	a	b	h	h	a	h	h	b	h	h	b	a	h	a	h	h	a	h	b	b	b	h	b	h	b	a	h	h	a	h	b	a	a	h	-	a
22731	5	30.185		-	TGCAGACTTTCATAATTTGGGACAGATCAGATGCCTGATGGTAATGAACTACTAAAGTTCCTCAAACATTTGCACAGTAATGTATATATAATCATTTTCAGGGAATAAAA	98,C>T	ab/ab	T/C	T/C	a	a	-	h	a	b	-	h	-	-	-	b	h	h	-	a	-	-	h	h	a	h	-	b	b	h	b	h	-	a	h	h	a	h	b	a	a	h	-	a
24654	5	30.683		-	TGCAGTTTTTTGGTTTTTTTAAACATTTTCTAACAGTTTGCATGCTTTAATGGGACAATAGTAAGAGAACACAACTGACAAAAATCATGATTTTCAAAGGAAGACTTGGA	101,A>C	ab/aa	C/A	C	a	a	h	h	a	b	h	h	a	h	h	b	h	h	b	a	h	a	h	h	a	h	b	b	b	h	b	h	b	a	h	h	a	h	b	a	a	h	a	a
18719	5	32.09		-	TGCAGTACAGAAAGATTCTACTGTAACAGTGTGCAGCTAGACTGAATTAAAGTTTGGAAATTATACCGTTGATTGTATGTGTGTTCAGATTTTATGGATGTATAGATGGA	35,A>G;108,C>G	aa/ab	GG	AC/GG	a	a	h	h	a	b	h	h	a	h	h	b	h	h	b	a	h	a	h	h	a	h	b	b	b	h	b	h	b	a	h	h	a	h	b	a	a	h	a	a
26115	5	33.425		-	TGCAGAACCTAAACACTGAGTTTGAGAAAGTGAATGAGAGGTAAGATTGTCTGACCAGAAGACAAAATTAATGACAGATCGTGAAGCTCAAAATCAGAAATAACTTAGTG	90,A>G	aa/bb	A	G	a	a	h	h	a	b	h	h	a	h	h	b	h	h	b	a	h	a	h	h	a	h	b	b	b	h	b	h	b	a	h	h	a	h	b	a	a	h	a	-
33386	5	33.648		-	TGCAGCCAGCTGCAAAGTGCTTTCTAATACCAAATTGCTCAAAAAAACGTTTGGGTGCACGACAGACACACTCAGAGTAGGCAAATAAGAAACAGATATTCACAAATGAT	48,T>G	aa/ab	G	T/G	a	a	h	h	a	b	h	h	a	h	h	b	h	h	b	a	h	a	h	h	a	h	b	b	b	h	b	h	b	a	h	h	a	h	b	a	a	h	a	a
71971	5	34.016		-	TGCAGTTATTTAAAGTCATCCACCTTCACTACCTCTACTCCTTGCAGCTGTACTATTAGACCTGTTGAGTTTTGCTTCTACTGACTTTCATTCATCTTCTCTCCAGAGGA	24,G>T	aa/ab	T	G/T	a	a	h	h	a	h	h	h	a	h	h	b	h	h	b	a	h	a	h	h	a	h	b	b	b	h	b	h	b	a	h	h	a	h	b	a	a	h	a	a
87799	5	34.233		-	TGCAGGAGCTGTCATTCTTTTTCCAACAATAAGTGTTTCCATGCCCAATTAAGGTCACCTTGTATCAAGAGGAGGAGATGACGGGCTGGGATTTTTGGGGCAGTTGAAGC	15,T>C	ab/ab	T/C	T/C	a	a	-	-	-	-	-	-	a	-	h	-	-	-	-	a	-	-	-	-	a	h	-	b	-	h	-	-	b	-	h	h	a	h	-	a	a	-	a	-
117884	5	34.607		-	TGCAGTCAACTCCGAAAGTGCTCGGTGAACCTAACGGCAGGACACCTGTCTTGTTCAGGTCTATGAGCTTAAGAGAAAGTGCCTCTAAGGGCAAATGCATGGAAACTGCG	52,G>A	aa/bb	G	A	a	a	h	h	a	b	-	h	a	h	h	b	h	h	b	a	h	a	-	h	a	h	b	b	b	h	b	h	b	a	h	h	a	h	b	a	a	h	a	a
46405	5	34.7		1	TGCAGCAGGCTCAGACTGGTGCGGGCCTTCATGTGATCCACTGAGCACTTCTTCTCCTCTCACCTCTTTTCATTCCCCATGTATTTATATACCACTACAGCATGCCATTA	63,C>T	aa/ab	C	C/T	a	a	-	h	-	-	-	h	-	-	h	b	h	h	b	a	-	-	h	h	a	h	-	b	b	-	b	-	b	a	h	h	a	h	b	a	a	h	-	-
50067	5	40.838		-	TGCAGCACAAAAGCTACAACAACAGAAATTTAGAGTACTTTGATAGGCGCTTGTCTGTCTGTCTGTGAACAGTGAAAGATGCAGATGTGTACCTGAGATCAGAGTGAAGG	47,C>T	aa/bb	C	T	a	a	-	-	a	-	-	b	-	h	-	b	-	h	-	-	-	-	-	h	-	-	-	b	b	b	-	a	b	a	h	h	-	h	b	a	-	h	h	a
7106	5	44.933		-	TGCAGTTTAGTGTTGTCTTGTTGCAATATGCGAGGCCTTCGCCTAAAAAGATGGGAACACATGTCCTAAAAGCTGTATATACTTTTCAGCATTGATGGTGCCTTTCAAGA	54,G>A	ab/ab	G/A	G/A	a	a	-	a	a	-	h	h	-	-	-	b	-	h	-	a	h	-	b	-	a	-	-	b	b	-	b	-	-	a	h	-	a	-	b	h	a	-	h	-
20172	5	49.001		1	TGCAGAGCTGGGTAACCAAACTTGGCCGTTGTGCAGATGATAAACAAAGTTGTCAAAAGCCAAACAAAAAGTTAGCCACAAGTGAACTTCTCTGAATCAGTGTACCGTCG	26,C>T;108,C>T	ab/aa	TT/CC	TT	a	a	h	a	a	b	-	h	-	b	h	b	h	h	b	a	a	a	b	h	a	h	b	b	b	b	b	a	b	a	h	h	a	h	b	h	a	h	h	a
3321	5	51.015		-	TGCAGTGCTGCAAACATTATACCAGACTTGCTGCTTAGCCTAAAGGTGAATCTCTTTGCATAACAGCTGGTAAGTTTTCCAACCTTCACTTTTAAGTGTTGGCTCAAGAT	72,A>T	ab/ab	T/A	T/A	a	a	h	a	h	b	h	h	h	b	h	b	h	h	b	a	a	a	b	h	a	h	b	b	b	b	b	a	b	a	h	h	a	h	b	h	a	h	h	a
73345	5	52.142		-	TGCAGCGGCAAAGATGTCCATCACCAGGCTGCAAGCAGGTCGCTGAATGAGCGCACGCGAGCTCAGACGGCGAGAGCCGCTCTCGATAAGAGTGTCAGCTCAGTGCTTAA	6,A>G	aa/ab	G	A/G	a	a	h	a	h	b	-	h	h	b	h	b	h	h	b	a	-	a	b	h	a	h	b	b	b	b	b	a	b	a	h	h	a	h	b	h	a	h	h	a
39857	5	53.385		-	TGCAGAGAGAGAGTGGGGAGAAGGAACGGGCAGTTACTCATACTGAGAGCCAATATATTTATCAATCTCACTTTAAACTTCTTAAACTGACAACAATGAAGTTATTTTCT	84,C>A	aa/ab	A	A/C	a	a	h	a	h	b	h	h	h	b	h	-	h	h	b	a	a	a	b	h	a	b	b	b	b	b	b	a	b	a	h	h	a	h	b	h	h	h	h	a
14319	5	53.892		-	TGCAGAGCCTTGCCCTCCCTCTCATCTGACTGCCTCAGTAAACTGTAACAATAACTCTGCCAAGTTAACCTGGAACAGCAGCGCCAACGCAGTGTCTTATACTGGCAAAG	82,G>A	aa/ab	G	A/G	a	a	h	a	h	b	h	h	h	b	h	b	h	h	b	a	a	a	b	h	a	b	b	b	b	b	b	a	b	a	h	h	a	h	b	h	h	h	h	a
15733	5	54.241		2	TGCAGCCTGGTGTTCATCTCCATGAAGTAGAAGTTGTGCTCGGCATCCATAATGAACTCCACTGTACCTGCACAGTAAGACAAAAAGTAATATCCCTTTTCCTTCCTGCT	106,T>C	aa/ab	T	C/T	a	a	h	a	h	b	h	h	h	b	h	b	h	h	b	a	a	a	b	h	a	b	b	b	b	b	b	a	b	a	h	h	a	h	b	h	h	h	h	a
41423	5	54.575	***	-	TGCAGAAGGCTATGTCTGCAATCTTCTATCAATATGCAGGTGGTGTGCCTTTGGTATATAAAAGATTGAATTTTTCATTTTAGATGGATTTATAATTTTGCATAGGTGAA	39,G>A	aa/bb	G	A	-	a	-	-	-	-	-	-	-	-	-	b	-	-	-	-	-	-	-	-	-	b	-	b	b	b	-	a	-	-	-	h	-	h	b	h	h	-	-	-
2517	5	54.855		-	TGCAGCCAACATGTTTCAGAAGGTTCAATGTTTACTTTGAAGGTGAGCAGTCTCCATATTCCAGTTTGTGTCAAACTTTTTCAAGTTTTGCTACTGCTCAGCTAGTTATT	27,G>A	aa/ab	A	A/G	a	-	-	a	-	-	-	-	-	-	-	b	h	h	-	-	-	-	-	h	a	-	-	-	b	-	-	a	b	a	h	h	a	h	b	h	h	h	h	-
123012	5	60.604		-	TGCAGTGAGTTGCTGCTGATGTGCATGTTTGACTCCTTCATTACCAAACTGGACAACTTAGTTTTGCTTGTAGTTGTAAAAGTATATGAGTAGAATTTATCTGAGGGACA	66,C>T	aa/bb	C	T	a	h	-	a	-	h	-	h	h	-	h	h	-	h	-	h	-	-	-	-	a	b	-	h	b	b	b	a	-	-	h	h	a	-	b	h	-	-	h	-
40136	5	61.218		-	TGCAGGTAACATGAGTTCTAATGATGGGGCATTTAATTGCTTGAATTTATTTATCTGGAAGGAGGTTTCAGTGCAGACTCATCTTGCTCTTGTATAAGTGGCACCATCAG	40,T>C	ab/aa	T/C	T	a	-	b	-	-	-	-	h	-	-	-	h	-	-	-	h	-	-	b	h	a	b	-	h	b	b	-	a	h	a	h	h	a	-	b	h	h	h	h	a
77318	5	61.75		1	TGCAGAACTCTGTTTTTAACAAGCGGTTATTTGAGTTAATTCAATTCAATTCAATTGTATTTATATAGCGCCAAATCACAACAAACAGTCTCCTCAAGGTGCTTTGTATT	26,T>C	ab/aa	T/C	T	a	h	b	-	-	-	-	h	-	b	-	a	-	h	-	h	a	-	-	h	a	b	b	h	b	b	b	a	h	a	h	h	a	h	b	h	h	h	h	-
33213	5	63.272		1	TGCAGGCAGGCTGATTAAACCCCACTTTGTAGCATTGTCATCTTGGAGGATACGTTTGGTTCCAGACCGTGGAGATATGGGACTGCCACTTGTTGCAGAATCTCATCTCG	7,A>G	aa/bb	A	G	a	h	b	a	h	h	h	h	h	b	h	h	h	h	b	h	a	h	b	h	a	b	b	h	b	b	b	a	h	a	h	h	a	h	b	h	h	h	h	a
55500	5	63.437		-	TGCAGTTTGCATATCGGGCAGGTGTTTGTGTGGAGGATGCCATCCTCTACCTGCTGCACTGAACACACGCTCATCTGGATAAGGGAAGTGGCAAAGTGAAGATTTCTTGA	93,C>A	aa/ab	A	A/C	a	-	-	-	-	-	-	-	-	-	-	-	h	h	b	-	-	-	b	h	a	b	-	h	b	b	b	a	h	a	b	h	a	-	b	h	h	h	h	a
119303	5	64.871		-	TGCAGAGGGAAAATTAACCCATCAAACAAAACAAAATGCAGATAGGGCTGCAACGGTTAGTCGACATTGTCGACAATAATTGACAATAAAAATAGTTGATGATGAATTTA	98,A>G;102,T>C	aa/bb	AT	GC	a	h	b	a	h	h	h	h	h	b	h	h	h	h	b	h	a	a	-	h	a	b	b	h	b	b	b	a	h	a	h	h	a	h	b	h	h	h	h	a
134694	5	65.052		-	TGCAGTCCAGACCTTTGACCAGCTGAGAACATCTGGAGCATCAGGAATCAAAAACATGGGACAAAGCAGCTCCAGGACTGCTGAGCAGCTAGAATCCTCTATCACACAGA	107,A>C	aa/bb	A	C	a	h	b	a	h	h	h	h	h	b	h	h	h	h	b	h	a	h	b	h	a	b	b	h	b	b	b	a	h	a	h	h	a	h	b	h	h	h	h	a
78437	5	66.103		-	TGCAGTGTAGAAGTACAGACTACAGATGTTCGATGGTGTCCTCTGGGTTTCTGTGAAGGAAAAGGTAGAGCTTCTGAGTAACCGCCTAGGTTTCTTTCAAGACGGCGGTC	53,T>C	aa/ab	T	C/T	a	h	b	a	-	-	-	h	h	-	-	h	-	h	-	b	a	-	b	h	a	b	-	-	b	-	-	-	h	-	h	h	a	h	b	h	h	h	h	-
116962	6	0		1	TGCAGACATTCTTAAACAATACATGAAGGATTTCGGTCTTTGCGATGCTTGGCGCTCACATCACCCCACTATGAGAGATTTTACTTTTTTCTCTCCAGTACATCACTCAC	80,T>A	aa/bb	T	A	-	-	-	-	-	-	-	a	-	-	-	-	a	-	-	-	-	-	-	b	-	-	-	-	h	-	-	-	-	h	-	-	-	-	-	-	-	a	-	-
3793	6	0.894		-	TGCAGGTAACTACAACTTCCTTTGTAAAAAATGTCACCACGTGTTTCCATTTCAAACATAAAACAACAGTATCATATGTACATAAAATAACGTATAGAAAATATACAAAC	87,T>C	aa/bb	T	C	b	-	b	h	h	h	a	a	b	a	b	b	a	h	a	a	b	b	a	b	b	h	b	h	h	h	b	b	h	h	a	h	h	h	a	b	h	a	b	a
49596	6	1.94		-	TGCAGACGACAACAAACAACAAAGGAAGGCTCAGAGAGTATATACACACACAAGGCAATCAGGGAGATAAGCCACACCAGGAAGCACAGCTGAAACAAATCACTGAAGAC	6,C>T	ab/aa	T/C	T	b	b	b	h	h	b	a	a	b	a	b	b	a	h	a	a	b	b	a	b	b	h	b	h	h	h	b	b	h	h	a	h	h	h	a	b	h	a	b	a
27466	6	2.69		-	TGCAGGCAGCCGCCATGCTGACGTGTGAAATCTGTGGTGAGGAGATGTTGCTAGAGGAGGACATGAAGACACACCTCCTTCTCAGTCACCTAGAAAATGACATGTGCTGC	73,C>T	aa/bb	C	T	b	-	-	-	-	-	-	-	-	-	-	-	-	-	-	-	-	-	-	-	-	h	-	-	h	h	-	-	-	-	a	-	-	-	-	b	-	a	b	-
117190	6	4.889		-	TGCAGTCTAACTTTCTTAAATTAAACAAAAATAAAACAGAGATTCTTTTATTTGGTCACCCTCACATATTGGATGGTTATGACAGTGCCTTAGGCCTCTTATCCTCCTTT	97,C>T;105,C>T	ab/aa	TT/CC	CC	b	b	b	h	h	b	a	a	b	a	b	-	a	h	a	a	b	-	a	b	b	h	b	h	h	h	b	b	h	h	a	h	h	h	-	h	h	a	b	a
54398	6	7.388		-	TGCAGGTGGAGGTGAGGACACGCATACAGGATGTGATGTCATTAAGCAGTAATAAAGTGGTTAAAAACGTGAAGTCTTTTGAATAAATTAAGATGTTTGAAGAACAGACT	107,A>G	aa/bb	A	G	b	h	b	h	-	b	a	-	h	a	-	b	-	h	a	a	b	-	a	b	b	h	-	h	h	h	b	-	h	h	a	h	h	h	h	h	h	a	b	h
460	6	12.826	**	-	TGCAGCTTCATCAGGGTTTAAACCACTTTGTAATGCTATGCTGTCAATAATCAATCACAGCGACTGATCAATAAGGAGCTTCTGTTAATGAATGAAAACTGTGTTTCAGG	7,T>A	aa/bb	T	A	b	h	-	a	h	-	a	-	-	a	-	b	a	h	-	a	b	-	a	b	b	h	-	b	h	-	b	h	h	h	a	h	h	h	h	h	a	a	b	h
78884	6	23.165	*	-	TGCAGTGATCCATAGTATTCCTTGAGGAGGAGGATCAAAGAGGAGGAATTCAGGCTCCTTTAGACAGACTTGCAAACAACTTGTTTGCTTCAGTGCTCCCAGACAGAATG	79,A>C	aa/ab	C	A/C	h	h	b	a	h	b	-	-	a	-	b	b	a	b	a	a	-	h	a	b	h	b	-	b	b	h	b	h	h	b	h	h	h	h	h	h	a	a	h	h
48517	6	25.763	**	-	TGCAGCTGACTTCCCAGAAATTTAAATCATGGGCAGGTCTGTTGTGTATAAAATTGTGTTCTGATCACCAAAAACACATAAGTGTGTTTTAGTAGGAATAGAGCTGGTCA	67,G>C	aa/ab	C	C/G	h	-	-	-	-	-	-	-	-	-	-	b	-	b	a	a	-	-	a	b	h	-	-	b	b	-	-	-	h	b	h	h	h	h	h	h	-	-	h	b
7741	6	26.671	**	-	TGCAGCTGTTTTACAGGAGGCTATATAGTTGTTAACAAATATATTAATTAATGTTTTAAAGTATAATTATATCAGCTTACCATTGCACTATAATGTGTTATAAAGCTTTA	5,C>A	ab/aa	C/A	A	h	-	b	a	-	-	-	-	a	-	-	b	a	b	-	a	-	-	-	b	h	b	-	b	b	-	h	h	h	b	h	h	h	h	h	h	-	a	h	h
59436	6	26.783	*	-	TGCAGTACAGGCAGCAAACCAGTAAGCTCATCATTACTGTGTGCTCAGGTGTGACAGTATGGTAAAGCAACACATTTTCTGTTAATTTTTTGCTGGATATGTAGGGTGGT	105,G>A	ab/aa	G/A	A	h	h	b	a	h	b	a	a	a	h	h	b	a	b	a	a	b	h	a	b	h	b	b	b	b	b	h	h	h	b	h	h	h	h	h	h	a	a	h	h
22729	6	27.1		1	TGCAGTTAAATATACAAGCGGAAAACAAAAGACATCTACGCTCTCGTTTTAAAAGAGCACACATGGTTAAAAATGGCTAATAAAATGAGCGTCACGCTTACACTAATGCG	40,C>A;49,T>A	ab/aa	AA/CT	CT	h	h	b	a	h	b	a	a	a	h	h	b	a	-	a	a	b	-	a	b	h	b	b	b	b	b	h	h	h	b	h	h	h	h	h	h	a	a	h	h
11412	6	27.976		2	TGCAGTTCTTCACGTACGTGCTCCAATTGAACTCGCCATCCTTACAACCTACAACATGACAAGCCGTCAGCTGAGCTGTGACCCAACTTTGTTTAAAAAAAAAAAAAAAA	93,T>A	aa/bb	T	A	h	h	b	a	h	b	a	a	a	h	h	b	a	b	a	a	b	h	a	b	h	b	b	b	b	b	h	h	h	b	h	h	h	h	h	h	a	h	h	h
74916	6	28.213		-	TGCAGCAACTGTGCGATGCTATCATGTTAATATGGACCAAAATCTCTGGGGAATGTTTCTATCACCTTATTGAATCTATGCCAAGAAGATTTAAGACAGTTCTGCAACTG	59,T>C	aa/bb	T	C	h	h	b	a	h	b	a	a	a	h	h	-	a	b	a	a	b	h	-	b	h	b	b	b	b	b	h	h	h	b	h	h	h	h	h	h	a	h	h	h
75436	6	36.889		3	TGCAGTCTCCACATTAAAACTGATGTCCACTTTGACCTGTGTTTCACAGTCAGTAAGCTTGATGATTGGCACCTAAGGAGAGGTCAGGAATTCCCATGGAATTAGTTCAA	18,A>G	aa/bb	A	G	h	a	b	h	h	b	h	-	a	h	-	b	-	h	a	h	b	-	a	h	h	b	b	b	b	b	-	h	h	b	h	h	h	h	b	h	a	h	a	h
87932	6	38.132		1	TGCAGTCAGTAACCAGAAGCCAGAAACTGAAGCACCTCTGGCCGAGACTCTGTCTTTAGGCGGCAGCAGTGCCAGCAGCAGCCTGCCTGACCAGGGTTACGCTGCCTCTG	93,G>A	ab/aa	A/G	G	h	a	-	h	h	b	-	a	a	-	h	-	-	h	a	h	-	-	h	h	h	b	-	b	b	h	-	h	h	b	h	h	h	h	b	h	a	h	a	-
63651	6	39.039		-	TGCAGAATCAGGGCACCACCAGTGCAGGAGCTTGCTCAGGAATGGACGCAGGCAGGTGTGAATGCATTTGCATGTGCAGTGTGGGGAAGATTTGGTGTCAAAGGGCAGCA	99,A>G	ab/aa	A/G	G	h	a	h	h	h	b	h	a	a	h	h	b	a	h	-	h	b	-	h	h	h	b	-	b	b	b	h	h	h	b	h	h	h	h	b	h	a	h	a	h
44241	6	40.328		1	TGCAGAGAATATTAATCAAAGTGTTTGATATTCAGTTAACAGAGATCAAAAACACATTTTGTAATTACAGTGTGTTTTTCCTATGATGAACCCCTTTTGTTCATGTAGGG	41,A>G;94,T>C	cc/ab	GT	AC/GC	h	a	b	h	h	-	-	a	a	-	h	b	a	h	a	h	-	h	h	h	h	b	b	-	b	b	b	h	h	b	h	h	h	h	b	h	a	h	a	h
35000	6	47.55		-	TGCAGGATTTCAGCTGGAAAGCTGGACATTGGGTCATTAAGTTGGGCCTCAGTCCTCAAATTTTGTTTATAGGTCCCAGGATCAAGCCTCTGGCTGCTGGGACATAGCAG	70,A>T	aa/ab	A	A/T	h	a	b	-	-	b	a	a	a	-	h	b	-	h	-	h	h	-	h	h	h	b	-	b	b	b	h	h	h	b	h	h	h	a	b	h	a	h	a	h
123189	6	48.188		-	TGCAGGTGATCACACTTTTAGAAAAGTTGTGTTATTTATATTCTTCTATAGGCAAGACAAGGGAGAATTTTTGTTGCACTCTATCCCCAGAGGAGTTAGATGAAATGAAT	65,A>G	aa/ab	A	A/G	h	-	b	h	h	-	h	a	a	b	h	b	a	h	a	h	h	a	h	h	h	b	b	b	b	b	h	h	h	b	h	h	h	a	b	h	a	h	a	h
40725	6	50.263		-	TGCAGCTTCCTTCATGTAGTTAAAAAAACAAAAACAAAAAAACAACTAGAAGCACTCAGAGAGCACAAACCTCCGCCAAGGCCATAGGGTCACTGACGCTGTAATACGTG	52,C>T;64,A>G	ab/ab	TG/CA	TG/CA	h	a	b	-	h	b	-	-	a	b	-	b	a	h	a	h	h	a	h	h	h	b	-	b	b	b	h	h	h	b	h	h	h	a	h	h	a	-	a	h
68934	6	53.517		-	TGCAGATTTTCCATAGTTTAAATAATTATAGAAAGGCATCATGCAGACCCAAACAATGCCACGCCATCTTACTGGCCATTTTTCGGCAAGCGTTTGATTTATACTCTCTG	15,G>C	aa/bb	G	C	h	a	h	h	h	b	h	a	-	b	h	b	a	h	a	h	h	a	h	h	h	b	b	b	b	b	h	h	h	b	h	h	h	a	h	h	a	h	a	a
90157	6	54.726		-	TGCAGCAGCTGATGAAGGATCCTACAGCTTCCTCCTGAAGGAGGCTTAAAAGAAAAAAGGACATGAAAATGAATGGTATTTTTAGTCCACACCCTCCAGAATGCATTAAA	8,C>G;51,G>A	ab/aa	GA/CG	GA	h	a	h	h	h	b	h	a	a	b	h	b	a	h	a	h	a	a	h	h	h	b	-	h	b	b	h	h	h	b	h	h	h	a	h	h	a	h	a	a
20784	6	61.075		-	TGCAGTTTTTCCCTGTCTGAAATAAACAGGGTGGATGGAGCAGCTAAAAAGTTCTCTTTTCTTCACTTACTGATCAGGTGGTTGATGAAGGACCTCCAGATGTTTCCCAG	99,A>C	aa/ab	A	A/C	h	a	-	-	h	-	-	-	-	-	a	-	-	-	-	-	-	-	-	-	-	b	-	-	-	b	-	h	h	-	-	h	-	-	-	h	-	-	a	-
34216	6	61.976		2	TGCAGGATATATCACATTATCTGAAACCTGCTGTAGCTCATCTTTTCATCACAGCCGATCCAATCTGTTTTCAAATCTCATTACCCCATAAAAGACATCATGAACTTTAC	22,G>C	aa/ab	G	C/G	h	-	h	-	h	b	-	h	-	-	-	b	-	h	-	h	-	-	-	h	h	b	h	h	b	b	h	h	h	b	h	h	h	a	h	h	h	h	a	-
61011	6	62.461		-	TGCAGTGCATGCGTCAAACAGCTTGGGTAACTTTATTTGCACGATGACCTTGTTTAAGCTCTTCGCCATAGTTTACCTCTACTGTTATTCATACCAGTTAACAATGGAAA	63,C>T	aa/bb	C	T	h	a	h	b	h	b	b	h	a	b	a	b	h	h	h	h	a	a	h	h	h	b	h	h	b	b	h	h	h	b	h	h	h	a	h	h	h	h	a	a
27195	6	63.213		-	TGCAGCTTTTGAGCTGGGTCGTAACATTAATCTTTGTCTGGGATTTATCATTTAGTAGGGATTGCAGATGGGCGTAACAATAATGTATCTAGATTATTTAAATATGTTCA	107,T>G	aa/bb	T	G	h	a	h	b	h	b	b	h	a	b	a	b	h	h	h	h	a	a	h	h	h	b	h	h	b	b	h	h	h	b	h	h	h	a	h	h	h	h	a	a
135664	6	63.864		-	TGCAGGTCCATTCTTTCAGCTCTGAATATTTAAATACTTCTGGACCAAAGCTCACACACTCATAAAAGATCTCATTTATTTTCCCTTGTGAAGCACGATTGATTGTGCCA	98,T>C	aa/ab	T	C/T	h	a	h	b	h	b	b	h	a	b	a	b	h	h	h	h	a	a	h	h	h	b	h	h	b	b	h	h	h	b	h	h	h	a	h	h	h	h	a	a
61272	6	64.669		-	TGCAGTTTGTGTGTGGTTCTCTTTGTTGCTCTTGTTCTCTATGTTCTCCTTTCCTCTAACTTCTCTTTCTCCTCACCCCTTAATTAGTCATATCAGATGCTCATTGGAGG	84,T>C	aa/ab	T	C/T	-	a	-	-	-	-	-	-	a	-	-	b	-	h	-	h	-	-	-	-	h	-	-	h	-	-	-	-	-	-	-	-	-	a	-	-	h	-	-	-
82080	6	65.179		-	TGCAGTTTGTGCTCAAAACGATGATGATGAGGTTCAATGGAGTCAGATTAAATCTGTTATTATTTGTTACCAGTTACAAATAAGGAGAGCTGACATGTTTAAATAAATGT	37,A>T;55,T>G	aa/ab	TG	AT/TG	h	a	h	b	h	b	b	h	a	b	a	b	h	h	h	h	a	a	h	h	h	b	h	h	b	b	h	h	h	b	h	h	h	a	h	h	h	h	a	a
95087	6	65.363		-	TGCAGACACATAAGAAATGTTTCAGATATCGATTAGGCAGATGTTACGATCATGATCGTGGCTGCTGGTAAGAATTAAGTGCTCACGTGTTAATTTGTGCTCCTGAATAC	30,A>G	aa/ab	G	A/G	-	-	-	-	-	-	-	-	-	-	-	b	-	h	-	-	-	-	-	-	-	-	-	-	-	-	-	-	-	-	b	-	h	-	-	-	-	h	-	-
68026	7	0		-	TGCAGCAAGCAGGTCAAATAAACAGAGGCATTCTGCACAATCTCGTGTTTACAGCTCAGTGAAAAGAACTGTGAAAGCTCAATAAATGCATGAGTCACAGTAACAGCTCC	37,C>T	ab/aa	T/C	T	h	h	b	b	b	-	-	h	a	b	b	b	-	h	a	-	-	-	-	h	-	h	-	a	a	h	-	a	h	-	h	h	a	-	a	h	h	-	h	-
55260	7	1.303		-	TGCAGGCCCTGATTTTTGCAAACATTAATTCCAACAAAATCACCACCTAAAGCCGTCGGACATGCACCTACCTTGAATGAAAAATCTGGTCCCATTGTAATAAATTTCCA	60,C>T	ab/aa	C/T	C	h	h	b	-	b	b	b	h	-	b	b	b	h	h	a	-	h	a	a	h	b	h	h	a	a	h	h	a	h	b	h	h	a	h	a	h	h	b	h	h
72637	7	1.625	**	-	TGCAGTGGTCTGAATCATATTTATCATTGATACTCAGCTTTCCAAGATGGCGCCAGTGTCCTCGGCAGTCCGTCGGTCTCTATATGTTTTATTTATATTCTTTTTGTATT	70,C>T	ab/aa	T/C	T	h	h	b	b	b	b	b	h	a	b	b	-	h	h	a	a	h	a	a	h	b	h	h	a	a	h	h	a	h	b	h	h	a	h	a	h	h	b	h	h
20093	7	1.835	**	-	TGCAGCAGTTTGGGCCAAGGTTATCATCGTTAATGAAAACGAACAAAATAACAAAAGCTGAAATTGGAAAAAACATTTTTGTAAACTGAAATAAATAAAACTGTAACTGA	27,C>T	ab/aa	T/C	C	h	h	b	b	b	b	-	h	a	b	b	b	-	h	a	a	h	a	a	h	b	h	h	a	a	h	h	a	h	b	h	h	a	h	a	h	h	b	h	h
82381	7	1.984		-	TGCAGTTTTAAATTAAAACACCTCCACACAGTAACCCTTTCACTGGCAGGCTTCAACAATACAAGAGCCAGAACCTTTAGATGCTTCATACACATCACTGATCTGAGCTC	42,C>T	ab/aa	C/T	T	h	h	b	b	b	-	b	h	-	b	b	b	-	h	-	a	h	a	a	h	b	h	h	a	a	h	h	a	h	b	h	h	a	h	a	h	h	b	h	h
4814	7	2.046		-	TGCAGGCCACAAGTTGGCAGTGTGGATATTGGAGCATGTGTGCACGTGCGAGTGCCCCCGCTTTCAAGAAGTATCGTTTTCACGTCGTTCTCGTGTAAACGGGGCCTCAG	44,C>T	ab/aa	C/T	T	h	h	b	-	b	b	-	h	a	b	b	b	h	h	a	a	h	-	a	h	b	h	-	a	a	h	h	a	h	b	h	h	a	h	a	h	h	b	h	h
64014	7	2.412		-	TGCAGTGATGTGGATGCTGTGCCAGTCCATCTTGGTGTAGAGAGAGCTGAGCGTAAGTGAAGCTGTCAATTTACCAGTAAATACATGTCTCTACCATCAGATATGGTCAC	95,A>G	aa/bb	A	G	-	-	b	-	-	-	-	b	-	-	b	-	-	h	-	a	-	-	-	h	b	h	-	a	a	-	h	a	h	b	-	-	a	h	a	-	-	b	h	-
65715	7	2.68		-	TGCAGTGTGTGTGAACTTCATGTGGACTTGGCTGTGGATGCACGGGCCTTTATTAGGTCAAAAGCGGCCTAGCAGCTGCTTTTCAGCCACTAACAAAATGGTCCATGAAG	42,C>T	ab/aa	T/C	T	h	h	b	b	b	b	b	h	-	b	b	b	h	h	a	a	h	a	a	h	b	h	-	a	a	h	h	a	h	b	h	h	a	h	a	h	h	b	h	h
80287	7	2.737		-	TGCAGGTTACCCTTAACACTAAACACACCTGTTTACTGAATTCATCAACAATATACATTTTATTTGAATTATTATTATTTTTTAATCACTGTTCCTCAAACAGCTGCTTG	108,T>C	aa/bb	T	C	-	-	b	-	-	-	-	h	-	-	-	-	-	h	-	-	-	-	a	h	b	h	-	a	a	-	-	a	h	b	h	h	a	h	a	h	h	b	h	-
38877	7	3.214		-	TGCAGTCCAAAAGGAATCCAAAGGCTGAGCAAGGCCCAGGAATATGTGGTGCAGAGATACCAAGGCAACAATGCAGAAAAACTGACACTATTGAAGGGATCTGGAGAAGA	42,T>C	ab/aa	T/C	T	a	-	b	b	b	-	-	h	-	-	-	b	-	h	a	a	-	a	a	h	b	h	h	a	a	h	h	a	h	-	h	h	a	h	a	h	h	b	h	h
28307	7	4.338	**	-	TGCAGACAGAAAGACACACACCAGTTAATTATATTCATTTGAGCAGCCTGATGAGAGACGAGCACGCTGATCTCCTGCTGTTCAGGAGCTCTTCCACTCAGAGCCAGCAG	88,C>G	ab/aa	G/C	C	h	h	b	b	b	b	h	h	a	b	b	b	b	h	a	a	h	a	a	h	b	h	-	h	a	h	h	a	h	b	h	h	a	h	a	h	h	b	h	h
79933	7	23.908		1	TGCAGTTAACCTCTGAGAGCCATAAGCTCAGGCTATTTCATGTCCTAAAATATATACTTAGACTTATTTACACTATTTCCTGGTATGTAATGCTCTACCAGAAGGTTCAA	59,A>G	ab/aa	A/G	A	-	-	-	-	-	-	-	-	-	-	-	-	-	-	-	-	-	-	-	-	-	-	-	-	-	-	-	-	b	-	-	-	-	-	-	-	-	-	-	-
66611	7	32.984		1	TGCAGTTTTCTATCTGAAGGCAGGACATCTTTGTAAAACTGCACAATGTGTGGAGTGAACTGCACTTGATTCACACACAAATCTAACCTACAAAGAAAAGGGGCTGTTCT	39,T>A	aa/bb	T	A	h	-	b	-	h	-	-	h	-	b	-	-	-	h	b	a	h	a	a	h	b	b	b	h	h	-	-	h	b	h	-	a	a	h	-	-	a	b	h	a
102180	7	38.536		-	TGCAGGTCAGAATCCTGAACCGTAAAGCACTGAGCAGAATGGAAAATAATATATATGTAAAATAACAGAAATGTAACATAATTTCTGCTGTAATTCTTGTTGACATTTCT	46,T>A	aa/bb	T	A	h	h	h	b	h	h	h	h	a	a	b	a	h	h	b	a	h	a	a	h	b	b	b	h	h	a	h	h	b	h	b	a	a	h	a	b	a	b	h	a
41582	7	39.031		-	TGCAGTCTGGAATATCTTAGAGCCTACGTGTTTACGGAAAGATTACAGTATATATGAAAACTGGATTTCTTAGTCTCTTTGACATTATAGGAAGAGATAACAGGATGGGA	35,G>A	ab/aa	G/A	A	h	h	h	b	h	h	h	h	a	a	b	a	h	h	b	a	-	a	a	h	b	b	b	h	h	a	h	h	b	h	b	a	a	h	a	b	a	b	h	a
38956	7	42.764		3	TGCAGCGAGGGTGGAAACAGGGAGACAGGAGTGTTCCAGGATGGGCTTGGTGTGACAGGACGCTCCATGAGAGGATGGGATAAAGAGGAGAGAGTCCGCTGAATTTCACA	53,G>A	ab/aa	A/G	G	h	-	-	-	-	h	-	h	-	-	-	a	-	h	-	-	-	-	a	h	-	-	b	b	h	a	-	h	b	-	-	a	a	h	a	b	-	-	h	-
27002	7	47.33		3	TGCAGAGTAAACCATCCATCCATTTCTTACCATGTTCTGCTCTGCGATGTAGCACTCCACATAACGGTTGGGGTGTTCGTTCTTAAAGAGCTCAGAGAAGGTGGAGTTCT	81,C>T	aa/bb	C	T	-	a	h	b	a	h	a	a	-	a	b	a	h	a	b	-	-	-	a	b	b	-	-	b	h	a	h	h	b	h	b	a	b	h	a	h	a	h	h	a
71539	7	47.728		-	TGCAGGAGCAGATCAGGTGATCTGTTCTGCATGCTAATACAACACTGACTACACCTCACTAAGTACATTTAAGGCCTAAACATTGATCTCTGCCTCCTCAGGGTCATGCA	106,T>C	aa/bb	T	C	h	a	h	b	-	h	-	h	-	-	-	a	h	a	-	a	h	-	a	b	b	b	-	b	h	-	-	h	b	h	b	a	b	h	a	h	a	h	h	-
101523	7	51.973		-	TGCAGTCATGCCCAACTTTAAAATCACATATTTAAAACCACATAACCTTTCATGGGTCAGAACTTGCAGCATGTTGCGTCAAGTGACTTCCTGCCTTCTCAGTTTCACCT	77,G>A	aa/bb	G	A	h	a	h	b	a	h	h	h	-	-	b	a	h	-	b	h	h	a	h	b	-	-	b	b	h	h	h	h	b	h	b	h	-	h	a	h	a	h	h	h
11366	7	55.578		-	TGCAGGGACGAAACCCGTCTGTCCTGTCTGTCATATGAACAAGACCTCCAGTGGTTCCACTTAAAGAACAGTCATTCACAAAAATTGGGTCTGTTCTGTCCTCTGAATCA	41,A>C	aa/bb	A	C	h	a	h	b	a	h	h	h	b	a	b	a	h	a	b	h	h	a	h	b	b	b	b	b	h	h	h	h	b	h	b	h	b	h	a	h	a	h	h	a
66869	7	65.433		-	TGCAGTTTGTGGTGTCTGTTCAGGCAGTTGAATAAGTTAACTGTATTGATTTGCAGTGCAGAGACACAACACGCTTCCCTTATTTCTCCTTGTTTAACATCACTAGTGCT	34,A>C	aa/bb	A	C	h	a	h	h	a	h	h	h	b	a	b	h	h	h	b	h	a	a	h	b	b	b	b	b	h	h	b	h	b	h	h	h	b	h	a	h	h	h	h	a
107572	8	0		-	TGCAGGACGTTCTTATGCTGATTCTATTGAAAGATGATTCATAATGCATATCTGAAACTAAACCCCTGGATCAGCTCTGGAGTAAGATAAAGACACTGGTAATGAGAATC	6,A>T	aa/bb	A	T	h	-	-	-	-	-	-	-	-	-	-	-	-	h	-	-	-	-	h	a	b	-	-	h	h	h	-	-	h	-	b	h	-	-	-	a	h	-	-	-
1438	8	2.34		1	TGCAGGTCGATGATCGATTTTTTTAAATCATATCATCAGATCTGCGGCCGTATGTTCTGGACACTTGGGTGAAGAGAGGAGCTGAGCTGTCAACTGATCACCACCTGGTG	24,A>T	ab/aa	T/A	T	-	-	b	-	a	-	h	a	-	-	h	-	h	b	-	a	-	-	h	a	h	h	-	h	h	b	-	-	h	b	b	h	b	-	b	a	-	-	a	h
123632	8	3.59		-	TGCAGATTATGTCAGTGATTTTTATTTTAACTTATCAATATCAAAGGCATTGCTTAGTTACAAATATGCAGTGTCTCGGTGCGTGGAAGCAGGCTGTGTGGTGTGTGTGG	101,T>C	ab/aa	T/C	C	h	b	h	-	a	-	-	a	b	h	h	-	h	h	-	a	h	-	h	-	b	h	-	h	h	h	-	h	h	b	b	h	b	b	b	a	h	a	a	h
25915	8	4.09		-	TGCAGGGAGCGTGCTCCCATTGTGGAATCTGTACAACAGAGCTCAAAAACAGAGAGCCACAATAATCTACAGAAGTCACTGCAAATAACTTTTTGTACTGTCACGAGTAC	41,C>T	ab/aa	T/C	T	h	b	h	h	a	h	h	a	b	h	h	h	h	h	a	a	h	h	h	a	b	h	b	h	h	h	h	h	h	b	b	h	b	b	b	a	h	a	a	h
41003	8	4.548		-	TGCAGCCTCCAAGCAAAAGGTTGATGTCCTTTTTGCATTTAGCCACCACGGAGGCGTCACATCATTAACATGACCTAAACCCACTACCCCGCCTACAAACAGGCCACTAC	48,C>T	ab/aa	T/C	C	h	b	-	-	-	a	-	a	-	-	h	-	h	h	-	a	-	h	-	a	b	h	-	h	h	h	-	h	h	b	b	h	b	-	-	a	-	a	a	-
20182	8	5.851		-	TGCAGCTTTGAGCTTCCCTTGGAAAATGTATTTTCTGGTTTCTTGAGATTCAATACATCACATAAAAGTAGCGCTTTGTAATGAACCTCATGAGATTACCTGCAAGTTTT	71,C>T	ab/aa	T/C	T	h	b	h	h	a	a	h	a	b	h	h	h	h	h	a	a	h	h	h	a	b	h	b	h	h	h	h	h	h	b	b	h	b	h	b	a	h	a	a	h
69607	8	10.165		-	TGCAGCTCAAATTTAATGCATTTGTGGTTCATACTTCCTGTTTGTTGGCAGTGTTGTGATGGATGTAGTCAGAATTAAAACTTTTTTCCTTTTTTTTTTATTCCTGACAT	18,C>T	ab/aa	C/T	T	-	b	h	h	-	-	-	a	b	h	h	b	b	h	a	a	h	h	h	a	b	h	b	h	h	h	h	h	h	b	b	h	b	h	b	a	h	a	a	h
56957	8	10.637	**	-	TGCAGCCCTGACATCATTATTGAAAAATGCCATATCTTTATTAATCTTGGCCTTAAAATTTTGCTAGGCCTAATACTGTTAGTTATTTTGAAGGTGAAGAAAGAGATCAT	95,G>A	aa/bb	G	A	h	-	h	-	-	a	h	a	-	-	h	b	-	h	a	a	h	h	h	a	b	h	-	h	h	h	-	h	h	b	b	h	b	h	b	a	h	a	a	h
97846	8	11.852		1	TGCAGTGATGTGGGTGCTGCGCGGGTCTGTCGTGGTGAATCGAGAGCTGAGCATAAAAGCAAAGCTGTTAATTTACTGGTCGATCTGCGTCCCTACCCTCACCTATGGTC	70,A>C	aa/bb	A	C	h	b	h	-	-	a	-	-	-	-	-	-	b	h	-	a	-	-	-	-	b	h	-	-	h	h	-	-	-	b	-	h	b	h	b	a	-	a	a	h
34553	8	15.368		-	TGCAGTGGGGAGTGCCACATCTCTTCGTAAATGTGGCGCTCCCACAAATGTGTTGTTAGTGAGTGAAAAACACCATGGGTAAAGTGTATGGCCTCAGACAAAGGGGACCT	75,T>C	aa/bb	T	C	h	-	h	h	a	-	h	a	b	-	-	b	-	h	a	a	-	-	-	a	b	a	b	h	h	h	h	h	b	b	b	h	b	h	-	-	h	a	a	-
104210	8	27.939		-	TGCAGTCACAAATCTAAGCAATCGCTCTAAACAAGTTCCTTTATATTTGATCAATTACATCTCTTTCATTTTTTGTGATCAAATATTAAAGTCATCCTGCTGAGAGTAAC	22,C>T	aa/bb	C	T	a	h	h	h	a	a	-	a	-	h	h	b	b	b	-	a	-	-	b	h	h	a	-	h	h	a	b	h	b	b	b	h	-	h	h	h	h	a	a	h
135998	8	30.329		-	TGCAGACATATTTCTAAGAAATCGACTGGGCTGCCAGGGGTCTGGAGACTATCCCAGCTGCCACGGGGCAAGGCATGGTACACCCTGGACATGTTACCAATCTGTCACAG	95,A>G	aa/bb	A	G	a	h	-	-	a	-	h	-	-	h	h	b	-	b	-	h	-	-	b	h	h	a	-	h	b	a	-	h	b	b	b	b	h	h	h	h	a	a	a	h
9174	8	32.855		-	TGCAGGAGTTCTCGGTGAGAAAGCGCCCGTATTATAAATACGAATGTGTGCATTCCTGGTGTGCATATCCATATCAATGCATCCGCTTGTTTTTAAAATCACTGGGTTGT	55,C>A	aa/bb	C	A	a	h	h	h	a	a	h	a	h	h	h	b	h	b	b	h	-	b	b	b	h	a	b	h	b	h	b	h	h	b	b	b	h	h	h	h	a	a	a	a
117917	8	33.237		-	TGCAGCCACAAGGACACTATTTTGTCTAAAGTCAGAAGTAGTTTCTTTAACTGTAAGAACACTAATGTGAAAAACTATGGATTTAATTGATTCAATTTTGGTATAAATTT	34,G>A	aa/bb	G	A	a	h	h	h	a	a	h	a	-	h	h	b	h	b	b	h	h	b	b	b	h	a	-	h	b	h	b	h	h	b	b	b	h	h	h	h	a	a	a	a
50804	8	36.479		2	TGCAGCACTGAGTGTGCAGCGAGCCTGTGAAACACAACCAACACAGCCAACATGGCGGACTGGGGTGAGAAACTAACTTGGAAAGGATGGCTATCAGTACAGCATTTACT	28,G>C	ab/aa	G/C	C	a	h	h	h	a	a	h	a	h	h	h	-	h	b	b	h	h	-	h	b	h	a	b	h	b	h	b	h	h	b	b	b	h	h	h	h	a	a	a	a
80678	8	36.699		-	TGCAGACAGGAAGAACCCTACAAACCAATGATGAGGTGTTTCTCATTAAGGTAAGCTATACTGTATAATGATGTTAATGTGAACTGGCAAAACGCACATTGTGTGTTTAT	97,A>G	ab/aa	G/A	G	a	h	h	h	a	a	h	-	h	h	h	b	h	b	b	h	h	b	h	b	h	a	b	h	b	h	b	h	h	b	b	b	h	h	h	h	a	a	a	a
27352	8	40.015		-	TGCAGTTGTCTTTAGGTAATTTTGACCTGATTTCAAAATTTACAATGTCATAAATGTACATTTAAGCATAATTGCTTAAAATGACATGAAGGGTTTTAGTCTGCTCTTGT	52,A>T;80,A>C	aa/bb	AA	TC	a	h	b	-	h	-	-	-	-	-	-	-	-	-	b	h	-	-	-	b	h	-	-	h	b	-	b	h	h	b	b	b	h	h	-	-	a	a	a	-
15265	8	41.994		-	TGCAGCCGCAACATTGTGATGAACCTGTTCCATCCTTGTGCGTTTCCAGCCATTTTATCAGTGAGAGAATAACAATCAGGAACAATCAATATAAGGACTCACAAATGTCA	102,A>T	aa/bb	A	T	a	h	b	h	h	a	h	a	h	h	a	b	h	b	b	h	a	b	h	b	h	a	b	h	b	h	b	h	h	h	b	b	h	h	h	h	a	h	a	a
114199	8	44.078		-	TGCAGACCCTGAAAAACGACTGATATGAGCGTTTCCAAAACGAGTGTCCCCACAGGCGGCAGGAAACAAGGCAATGTTTCGTGCTCAGGCCCTAACAATGAATTGATGCA	14,A>T	ab/aa	T/A	T	a	-	b	-	h	a	-	h	h	h	-	-	h	b	b	h	a	-	h	b	h	a	b	h	b	h	b	h	h	h	b	b	a	h	h	h	a	h	a	-
122199	8	47.037		-	TGCAGCGTGCCCTGAACCACACCCTGCCACTACAGCCACATTAATGCTTGGCGGTCATAAGAAAATAAATGAACAGCAGTTTACACGCACAATAAAAGGTGAAAAACTAC	6,G>T	aa/bb	G	T	a	h	b	-	-	h	h	h	h	h	a	b	h	b	b	h	a	b	h	b	h	a	-	h	b	h	b	h	h	a	b	b	a	h	h	h	a	h	a	a
28426	8	50.757		-	TGCAGTCCTTGAATATCCCTGGACGATACTTGGACCCTACAGAGGTTGCACAAGTAGTCCAACTCCTCTAGGTTTGCACATCAATATGTACCATAGCCAGAAGGTTTGCT	5,T>A	aa/bb	T	A	a	-	b	h	b	-	h	h	-	h	a	-	-	b	b	b	a	-	h	b	h	a	-	h	b	-	h	h	h	a	b	b	a	h	h	h	a	h	a	a
68802	8	60.975	*	1	TGCAGATACTTGGCCGTTGCAGTTTTCCTAGCGGCCTCTTCACGGTTCCCATTTGCCTGTGGGATTCCAAGGTACTCGTAGCTGTCCTCACTGTCTATAATGTTTCCTTC	31,C>G	aa/bb	C	G	a	a	b	h	b	h	-	h	a	h	a	-	h	b	b	b	-	-	h	h	h	a	b	a	h	h	h	h	h	a	b	b	a	h	h	h	a	b	a	h
125713	8	64.559	*	-	TGCAGGCTCTGTGAGATGAAGCCGTCTTCCTCTACTTGTTAACTTTGATCTCTCTATTTTCCTTGTCCGTTTCTTTCCGTGTTCTTCCCTCGTGGAAAACCTCAGTTAGC	9,T>C	aa/bb	T	C	-	-	b	-	-	-	-	h	-	-	-	-	-	-	-	-	-	-	-	h	-	-	-	-	-	-	-	-	-	-	-	-	-	-	-	-	-	-	a	-
102935	8	65.349		-	TGCAGTTTCAGGCAGATTTGTGTCTGAGCAACGCTGATCACCATACAGCTGTTTGATTTACTGCTCATATAAGGCAATTAGTCACGCGGCGCTGACTCTGGGAAAAAGTA	30,A>G	aa/bb	A	G	a	a	b	-	-	h	h	-	-	-	-	h	a	b	-	b	a	a	-	h	h	h	-	h	h	h	h	h	a	-	-	b	a	-	h	h	-	b	a	-
50210	9	0		-	TGCAGAAGCAGCCCCGATTCGTCTGTCGATCTCCCGCTCCCTTCTCGTCATGCAAGAGTGAAGGATTTTTATTCAGATTTAGTTTCTAGTATTTATTTCTTTTCTTTTTT	85,C>T	aa/bb	C	T	-	-	-	-	-	-	-	-	-	-	-	-	-	a	-	-	-	-	-	-	-	-	-	-	a	-	-	-	a	-	-	-	-	-	-	b	h	-	-	-
127700	9	2.48		-	TGCAGCAATGTGAAGAAAAGAAAAAGAAATGTTACCTACAGTACATGTGATCCCTGGGCTCTGTTTGTATGTGTGTATGTGTTCCTGCTTTCGTTGGGTGTGCGTTGCCT	33,A>G	aa/bb	A	G	a	b	b	a	a	h	b	h	h	b	h	h	h	a	h	a	h	a	a	a	b	h	a	h	h	h	-	h	a	h	b	b	a	b	a	b	h	b	h	a
2276	9	2.843		1	TGCAGGCAGTAGGGTGATCCATATAGGAACAGACAGCAGCAGAACTTACGTAAGACACACAATCCAAATTCACATCAGTGTTACCGTCGTCTCCGATATGCGTGATGTCA	78,T>C	aa/bb	T	C	a	b	b	a	a	h	b	h	h	b	h	h	h	a	h	a	h	a	a	a	b	h	a	h	h	h	b	h	a	h	b	b	a	b	a	b	h	b	h	a
31618	9	3.377		-	TGCAGCTCAACGCCATGGGAGGCTTCCTGGAGCGAGCTGGCCTCACGGTGAGCCAATCAAGGATCACGCACAGCATTACAGTGATGTCATCGCTGTTATCTGACCCACAC	74,A>G	aa/bb	A	G	a	b	-	a	a	h	b	-	h	-	h	h	-	a	-	a	h	-	a	-	b	h	-	h	h	h	-	h	a	h	b	b	a	b	-	b	h	b	h	a
85480	9	3.566		-	TGCAGACCAGGATTATATTATATTTAGTTTCTCATGTTTTGAAATCTTGCAAAAAAAGGCTGCTACATTAAAGCTGCTTTTTCAGTTCAGTTGTGTCTCCTGCGTCCTGC	41,A>G	aa/bb	A	G	a	b	b	-	a	h	b	-	-	-	-	h	h	a	-	a	-	a	-	-	b	h	-	h	h	h	b	h	a	-	b	b	a	b	-	-	h	b	h	a
62272	9	3.996		1	TGCAGAGCAATAAAAGCCGAGCTGATGAGGATCACTTTTAAATTGAATTAAAGATGAATTCCTTAAGCAGAGCAGTGAAGTGGATTTGACAGCTTCTGTTTTTTATACGG	17,C>G	aa/bb	C	G	a	-	-	-	-	-	-	-	-	-	-	-	-	-	-	a	-	-	a	-	-	-	-	-	-	h	-	-	a	-	-	b	-	-	-	-	-	-	h	-
124271	9	6.927	**	-	TGCAGCACAAAGAAGCCAGTCTGAAGTTTATTTTCAAATTTCTGCTTTTCCTGCTCTTATGAGAACAGCTGTTGAAATACAGCACACGTATGCCTGCATAGCGCTAACAC	40,T>C	aa/bb	T	C	a	-	-	-	a	-	-	-	-	b	-	h	-	a	-	a	-	-	-	a	-	a	-	-	-	h	-	-	-	-	-	-	-	b	a	b	-	b	-	a
91746	9	7.906		-	TGCAGCTCGTGGCATTTACCGTGTCTGTTGTGTCTATTTTCAGGCCTAATGTTCAAAATCCTGAAAGTCTTTAAAAACAGGCGTTTAATTTATATAAAGAAGCTTTTTTT	60,C>T;67,T>A	aa/bb	CT	TA	a	-	b	a	a	h	b	h	h	b	h	h	h	a	h	a	h	a	a	a	b	a	a	h	h	h	b	h	h	h	b	b	a	b	a	b	h	b	h	a
122234	9	12.903		-	TGCAGTGTGTGGTGTCTTTTCAGGTGGCTGAAAAAGTTAGTTGTGCAGACACAACTGTACAGCACTGTTTGTATATCATTTGTTCCTGGTTAACATCATTAGCTCTAAAT	102,C>T	aa/bb	C	T	-	b	b	-	-	h	-	-	a	-	h	a	-	a	-	a	-	a	h	a	b	a	a	a	h	h	b	h	b	h	b	b	a	b	a	b	h	b	h	a
32484	9	23.581		-	TGCAGCAGATTCTGTCAAAACAAGTATAAAGAGTAAATATGTGAGTCTTAAATTATGCATAAATCCTGACAAGATTCATATATAAAAAGAAATTCCACTTATATCCCCAT	75,T>G	aa/bb	T	G	a	h	b	a	h	h	b	h	-	h	h	a	h	a	h	a	h	a	h	a	b	a	h	a	b	h	h	h	b	h	b	b	a	h	a	b	b	b	h	a
65644	9	30.425		-	TGCAGCTGCCTACGACCACCTCTAGTCCTGGCAGCCTCAGATTTCCACGCCAGGATGAGAACTGGACAACTTAACATCAGCTGATCTGAACGTGGACCAAGGCATGGAGC	6,T>C	aa/bb	T	C	a	h	-	a	h	h	b	h	a	h	h	a	h	a	b	a	h	a	h	a	b	a	h	a	b	h	h	b	b	h	b	h	a	h	a	b	b	h	h	a
102680	9	31.814		1	TGCAGGTGGAGATGGATAATCTTAATATGAAAAACGGGCAAAGCTAAATTTGCTTTGAATGTAGGTGGCTGAGGCTGATTCACGTGTTCTGTAACTGTCACCCTAGAAGA	5,G>C	aa/bb	G	C	a	h	b	a	h	h	b	h	a	h	h	a	h	a	b	a	h	a	h	a	b	a	h	a	b	h	h	b	b	h	b	h	a	h	a	b	b	h	h	a
94574	9	45.604		-	TGCAGACATTATAGTCCACAGAGACTCCTGCCTGGCCTCATCTGTCAGCCTGTCCATCACCACTGCAAGCAAGAAGGGACTCAGAGCCGATCCCTGATGTAATCCCACCC	9,T>C	aa/bb	T	C	a	h	-	-	-	-	-	-	a	-	-	a	-	-	-	h	-	-	-	-	b	-	-	-	b	-	-	b	b	-	h	a	b	-	-	-	-	h	h	-
67458	9	47.413		1	TGCAGGGCTTGTGGCGAGTTTAGTCTGAGCAGATGAGAGGAGCTGTGTCAAGTTGACATGGGTGACTCAGAAGAAGGCAGACATTGCACTTCTCCAGCATACAGCGCTCA	100,A>G	aa/bb	A	G	h	h	b	a	h	h	h	b	a	h	h	h	h	h	h	h	h	a	h	a	b	a	b	h	b	h	h	b	b	h	h	h	b	h	a	h	b	h	h	a
79261	9	50.462		-	TGCAGAGATCTAATTATTTATCCCTGTATCCATCTCTCAATCTAAAACTGTTACTGTCTTTGAAAACAGTGCTTGTCAAAGGCTCATTATTTATGCTGGAAGTAGCAGTT	97,G>A	aa/bb	G	A	h	-	-	-	-	-	-	b	-	h	-	h	h	h	h	-	-	a	-	a	b	h	-	h	b	-	-	b	b	h	-	a	b	h	a	a	b	h	a	-
134574	9	56.535		-	TGCAGGAGCGCTGCCTAAAGAAGAAAAAGCATTTCAAGTTTTTCCAGAATAACTAGACTGCTTCTTCAGTCCCACCTGGACTACACTAGCCTCGTCGTCCTCCACCTTTA	13,C>T	aa/bb	C	T	h	h	h	-	h	-	-	-	-	-	h	h	a	h	-	h	-	-	h	a	b	h	-	-	b	h	-	-	-	-	h	-	b	a	a	a	-	-	-	-
103121	9	60.12		-	TGCAGCTTTACTGAAGAAACACTTAGGTAACGCACCGCCAACACATCATATATTACCATTTAACCTAAAAATATCAAGTTCTTTTCGGTTCACACTGCCCAGCCCTGATT	86,G>A	aa/bb	G	A	h	h	h	a	-	-	-	b	-	h	-	-	h	h	h	h	h	-	-	a	-	h	-	h	b	h	h	-	b	-	-	-	b	a	h	a	b	h	h	h
91663	9	61.497		-	TGCAGGTCAGGAAGTCCAGTCCGAATGATGCATTCTGCTGAATGCACCACTCTTTGAAGAGCTTGTTTGTCCTACTTGGTGCCATTCCCAAACCAGACTATGATGTTCCC	53,T>C	aa/bb	T	C	h	h	h	a	h	h	b	b	h	h	h	h	h	h	h	h	h	h	h	a	b	h	b	h	h	h	h	h	b	h	h	a	b	a	a	a	b	h	h	h
6342	9	61.911		-	TGCAGTCAGAAAACTCTTAACAAGCTAGAAAAGCAGTTTGATGAAGTACTCAGGCTGCCATGCAGGTACAGTCTGCTGTGAGGACGTAGCTCTCTGACTTGTTTACAATG	73,T>C	aa/bb	T	C	h	h	h	a	h	h	b	b	h	h	h	h	h	h	h	h	h	h	h	a	b	h	-	h	h	h	h	h	b	h	h	a	b	a	a	a	b	h	h	h
52069	9	63.007		-	TGCAGAAGCTGGTTCTGAGCTGTCCGTAGGGTCTGCTCAGCTGTGTCCCTGAACCATGGGCTCAGGTTAAAGCACAGGGGGCTTCTGTAGCATGCTAGCTTCCTCTTGGA	91,A>G	aa/bb	A	G	a	h	h	-	h	-	-	-	-	-	-	h	h	h	-	-	-	-	h	a	-	-	-	h	h	h	-	-	b	h	h	a	b	a	a	a	b	h	h	h
117792	10	0		-	TGCAGGAAGCAACATGAGTCAGAGTCACTTTAAAAGAACATCCAAATCCATCAGTATGTAAACAGGATTTCACAATTTGGAACCTCACTGTTTATTTTAGGCCAGCTTTA	87,C>T	ab/aa	T/C	C	a	-	h	-	-	-	a	-	-	-	-	-	-	-	-	-	-	-	-	-	-	b	-	a	a	-	-	-	h	h	h	-	h	-	h	h	-	h	b	-
35953	10	1.177		1	TGCAGAGAGATGCATTACACCATGCCAGATGGGCAGATTGTTACCCTCAGCACAGAGAGGTTCAGGTAACTGTCAGTGGGGGTGAGGATGGGGCTGCTCTGTGCTGTTAC	48,A>G	ab/aa	G/A	G	a	-	h	h	a	-	a	h	-	-	b	-	h	a	-	h	-	h	-	a	b	h	-	a	a	a	-	h	-	-	h	h	h	b	h	h	a	h	b	h
29110	10	1.866		-	TGCAGTGTTTGGAGTTCTGTTCATTTGAAAATCACTGAATAAAAGAAAAGTCTTCATGTTTTTCTTCACTGTATGTTTTAGTCTGTTATTGTTCTGACATGTGCAGGCCT	96,A>T	ab/ab	T/A	T/A	a	h	h	h	a	a	a	h	b	h	b	h	h	a	b	h	b	h	a	a	b	h	h	a	h	a	b	h	h	h	h	h	h	b	h	h	a	h	b	h
41631	10	1.945		-	TGCAGAGAAAGCAGCAGAGACCCACATATGGAGTTCCTTTGAGCACAACAGCACAGACAGAAGCGAGTGTGTTGTTGTGGGTAATGAAAAATGTGCGGAACAGGAAGAAA	46,A>G	ab/aa	G/A	G	a	h	h	h	a	a	a	h	b	h	b	h	h	a	b	h	b	h	a	a	b	h	h	a	h	a	b	h	h	h	h	h	h	b	h	h	a	h	b	h
103489	10	2.178		-	TGCAGGTACTGATTTTTCTTGACATTAATTACAATAAAATCATCACCTGAATCAGTCAGATATTTACCTAAAAAAAATCTGCTCCCATTGTAATGCTTTTCCAATTAAAT	69,T>A	aa/ab	A	A/T	a	h	h	h	a	a	a	h	b	h	b	h	h	a	b	h	b	h	a	-	b	h	h	a	h	a	b	h	h	h	h	h	h	b	h	h	a	h	b	h
121328	10	2.64		-	TGCAGTTGTACTTACAGGGACTGGCCGCAATAATGGGCCAGACACTCCATACTCCAGCTGGTCCAGCATTCTGCAACCAGGACGAAAAGGGTTTTGTTCCACTTAAAACT	21,G>T	aa/ab	T	G/T	a	-	-	-	-	-	-	h	-	-	-	-	-	-	-	h	-	-	a	a	b	h	-	-	-	a	b	-	-	a	h	h	h	-	h	h	a	h	-	-
40349	10	3.161		-	TGCAGTCTCAGGAACATCAAGCTGCTTGGAGATGGTCTTGTAGTCTTTATCTTTAACATGCTTGTCAAAAATTGTCTCTGTCTCATCTCTTGAGACAGCGCTCTCCTCAG	89,C>T	aa/ab	T	C/T	h	h	h	-	a	-	a	h	-	h	b	h	h	a	-	-	b	-	-	a	b	h	-	a	h	-	-	h	h	h	-	h	h	b	-	h	a	-	b	h
61040	10	6.426		1	TGCAGTAATTAGTGACATGGTATAATATGGCATGTGTTGTTGTTCATCTCAGGTTGTATTTACATTATTTTAAGACCTGGTAAGGACTAGACCAGTTTTATTATGTCCTG	52,A>G	aa/ab	G	A/G	h	h	h	h	a	h	a	h	b	b	b	h	h	a	b	h	b	h	a	a	b	h	h	h	h	a	b	h	h	h	h	h	h	b	h	h	a	h	b	h
40941	10	8.791		-	TGCAGATACTGCACTAATCTGTCTGCCAGTCACTGCATTTACTATCTATAAGTGTCTGACCATCCAACCAATGTGAAGGTTGAAGCAAGACAGTTTCACAGTGGAATCGA	47,G>A	aa/ab	A	A/G	h	h	h	b	a	h	a	h	b	b	b	h	h	a	b	h	b	h	a	a	b	h	h	h	h	a	b	h	a	h	h	h	h	b	h	h	a	h	b	h
117137	10	9.934		-	TGCAGCAGTATAAATTATTTTATTGTAATAATAGTGAATGTAAAGTTAAATACACTAGAATCGAAGTAAAAATTTAATAGTAAACAAGTAAAAACTAATACTATAATATA	84,C>A	aa/bb	C	A	h	h	-	-	a	-	a	-	b	b	-	-	-	-	-	-	-	-	-	a	-	h	-	h	-	a	-	-	-	h	h	h	h	-	h	h	a	-	b	-
18661	10	10.338		1	TGCAGGTGTGTTATGTTGTTTTGTCTTGAAAGAGCAGCTGAACTGTGAGCAAATGCACATCAACAAAGACGTGCATGAAGAATCGCTTTCAGTCTCACCCAGCCCACTGG	70,G>A	aa/ab	G	A/G	h	-	h	b	a	-	a	-	-	b	-	h	-	a	-	h	b	h	a	a	b	-	-	h	h	h	-	h	h	h	h	h	h	b	h	h	-	h	b	a
124228	10	13.897		-	TGCAGGGGGCGACTCCATCAGTTGCAAAAAGACCTCTGATGGTGCAGAAGTCCGTGTTACAGTCAGTGAAGTACTGACTGTGTGGAGTGTGGAAAGGTGAGGACCCAAAT	79,C>G	aa/ab	G	C/G	h	h	h	b	a	h	a	h	b	b	h	a	h	a	b	h	b	-	h	a	b	h	h	h	h	h	b	h	h	h	h	h	h	b	h	h	a	h	b	a
115410	10	14.919		-	TGCAGCTTCTCAGGCTATACTCATAGATACCTCATTGGTCACTGTCATTCACTGGTGCAATGTGCCCACCCCATCTTATGCTAAACTTTCCAGCTGTTTAGTTTGTTACA	67,A>G	aa/ab	A	A/G	h	h	h	-	a	-	a	h	-	b	h	a	h	a	-	h	-	-	-	a	b	h	a	h	h	h	-	h	h	h	h	h	h	b	h	h	a	h	b	-
76571	10	15.652		-	TGCAGTGGGAGTTAATTAAAATTAAAACTGTGAGAATAGATGCTTCTTTCTGCCTTTTAGTCCATCCAGTGAGTCTATTCATTACTGATTTTGCACCTTACAGACAGCAG	6,A>G	aa/ab	G	A/G	h	h	b	b	a	-	-	-	b	-	h	-	h	a	-	-	b	-	h	h	b	h	-	h	h	h	b	h	-	-	h	h	h	b	h	h	a	-	b	-
37971	10	17.915		1	TGCAGTATTACATCACTACATTCATTGTCATACCTCCTTGTCTCTTCACTGACATTTCCGACTGTGAAGCAAGGTATCCAGGGTCAGAAATGATGTCTCACTGCCAGAGC	58,C>T	aa/bb	C	T	b	h	-	-	a	h	-	-	b	b	-	-	-	h	b	h	b	-	-	a	b	-	-	h	h	h	-	h	h	h	h	h	h	b	-	h	a	a	b	a
99235	10	19.333		-	TGCAGTTTTTCTTGGCACATTATGTTTTCACAAAACACATTTCCCCTATCTGTTCAGAGAGGTAATTTAGCACAATTTCGGGCTGAACTCAGAAGCAACCTGATCTCATT	48,T>G	aa/ab	T	G/T	-	-	-	-	-	-	-	-	-	-	-	-	h	h	-	-	-	-	-	-	b	-	-	-	-	-	-	-	-	-	-	-	h	-	-	-	a	-	-	-
27881	10	19.89		1	TGCAGATTTGTCAACTGCACATCCATGATACCAATCTCTCATTCCACCACATCCCAAAGGTGCTCATTGGATTGAGATGCGGTGACTGTGGAGGCCATTTGAATATGGTG	79,C>T	aa/bb	C	T	b	h	h	b	a	h	a	h	-	b	h	a	h	h	b	h	b	h	h	a	b	h	a	h	h	h	b	h	h	h	h	h	h	b	h	h	a	a	b	a
130058	10	21.422		1	TGCAGGCTTTTTAGAAATATGATACCACCATCACTAGCCCTTGAGCGACTGTGTTCAAGAGGGCAGCTGAAGAGACTGCTTTTCATAGTTCACTGATCTCTAAAGAGCTT	46,A>G	aa/ab	G	A/G	b	h	h	b	a	h	h	h	b	b	h	a	-	h	b	h	b	-	h	a	b	h	a	h	h	h	b	h	h	h	h	h	h	b	h	h	a	a	b	-
3820	10	25.81		2	TGCAGTGGTGCTGTCCATCTGCTTCCTGCTGGGATTTCCTGGAAACATTGCTATGATCTTTCTCAAGCCAAACTGGCACCAAATGTCCAGTCTGAGCCAGAGTGCTTTTT	58,T>A	aa/ab	T	A/T	b	h	h	b	a	-	-	-	b	-	-	a	h	-	-	h	b	b	h	a	b	h	a	h	h	h	h	-	h	h	h	h	h	b	h	h	a	a	b	-
137489	10	28.741		-	TGCAGAATGTACAAAAAGGGATTGAAAGTTTTTTTTTTTTTTTCCCTTTGCATTTCAGTAAACTTTCATAAGCACTTTCAAATTGTATATTAAATATTTAAAAGTAGAAA	27,G>A;28,A>T	cc/ab	GT	AA/AT	b	-	-	-	-	-	-	-	-	-	-	-	-	b	-	-	-	-	-	-	b	-	-	-	-	-	-	-	-	-	-	-	-	b	-	h	a	-	b	-
122345	10	29.692		-	TGCAGTCAACTTAAAGCTGCAAAACACGCACACGCACACACGGTCTTGGTATGAAAGAAAAAAATTACACACGCATTTCTTTCTCATAAAAACCGTGATTCTGTCTTCTT	18,A>G	aa/ab	G	A/G	b	a	h	b	a	h	h	h	b	b	h	a	h	b	b	h	b	b	h	a	b	h	a	h	h	h	h	b	h	h	h	h	h	b	h	h	a	a	b	a
57690	10	32.044		2	TGCAGTAGCTTCCATTATAATATGTAAATGCTTCTCACTTGAGCAAGAGGGCCTCATGTATCCTACGGTACATGTAGCACTCCACGTAAAGCCAGGGAGACTTGAACCAG	85,G>A	aa/ab	G	A/G	-	a	-	-	-	-	-	-	-	-	-	-	-	-	-	-	-	-	-	a	-	-	-	h	h	-	-	-	h	-	-	-	h	b	-	-	-	-	b	-
19144	10	32.667		1	TGCAGTTTGAAGGTGCTGCTATTGTTTCATTTCAAATGAACACCACAAATGGCAATTACAGCAAATGCCAGCAGTATCATTTGCATGTAAATTTCCTCTTTTATTTATTC	5,T>A	aa/bb	T	A	b	a	h	b	-	-	-	h	-	b	h	a	-	b	b	h	b	b	h	a	-	h	a	h	h	h	h	b	h	h	h	h	h	b	h	h	h	a	b	h
40973	10	34.406		1	TGCAGACGACACACAGACAGAAGCACGCACACAATCAGGAACTTCACTGCGCATGCTCCTCATCAGCTTTGCTTCCTTTTCTGCTGATTTCTTTTTCACGGTTTGCCATG	46,C>G	aa/bb	C	G	-	-	-	-	-	-	-	-	-	-	-	a	-	-	-	-	-	-	-	-	-	-	-	-	-	-	-	-	-	-	h	h	-	-	-	h	-	a	-	-
31355	10	35.135		1	TGCAGGTTGTTCTGAGTCGTCAAATCCGTCTTTCCCTTCTGTTTAGTCTTAACAGGAGAAGGAGCAGGTGGCTTGATCCCACTCAGGTTTTTGGACGTGCGCTCCTCAGG	86,G>C	aa/bb	G	C	b	-	-	b	-	-	-	-	-	-	-	-	h	b	-	h	-	-	-	a	b	h	-	-	h	-	-	b	h	a	-	h	h	b	h	h	h	a	b	h
131212	10	40.146		-	TGCAGGGCACAGACAACCATATACATACAAATGTCAACCCCCCCCGACTCCCAGGACAGAAAATCACAGAAAAAGAAAATATAGACCTATCTTTGAATAAGTACACAGAG	44,T>C	aa/ab	C	C/T	b	a	h	-	-	-	b	h	-	b	-	a	-	b	-	h	b	b	h	a	b	a	a	b	h	h	-	h	h	a	h	h	h	b	h	h	h	a	h	h
54980	10	41.222		-	TGCAGATGTAAAGCACAACTTTAAGTCTGAAGGTAAACGCAACCTGCAACTAACAACTCGCCAGCTCGTCAGGGAATACTATTTTCCTAGCAACCTGTTACTAGGGAGTC	41,C>A;54,C>A	aa/ab	AA	AA/CC	b	a	h	b	h	-	h	h	-	b	h	a	h	b	b	h	b	b	-	a	b	a	a	b	h	h	h	h	h	a	h	h	h	h	h	h	h	a	h	-
5529	10	50.506		-	TGCAGTTGTAAAATTAATGAGCTATTAGCATGTATGTGAATTTGTGCTATAGATGTTGCTGTAATCTGCTTTATTTTATTTTGGTTGTTTCAGGCAGTTTTTAAATTACG	42,T>C	aa/bb	T	C	b	a	h	b	h	-	b	h	b	b	h	a	h	b	b	b	b	h	h	h	h	a	a	b	h	h	h	h	h	a	h	h	h	h	h	h	h	h	h	h
92951	10	55.366		-	TGCAGACAGACGCTACTTGTCACTCTGCATGAACACAATAAAATGTACAAAGGCTGGTGCTTCAGGTCTCAGACAGAACAGTGTTAATAGATTACTAAAATAAACGTGGT	52,G>A	aa/ab	G	A/G	b	a	a	b	h	h	b	h	b	b	h	a	h	b	-	h	b	h	h	h	h	a	-	b	b	h	h	-	h	a	h	h	h	h	b	h	a	h	h	h
2740	10	57.704		-	TGCAGATATCGGTCTGTGCTGCGTGCACTGATTCATACGCCCCCTCAGTCAACACTTCACCTTGACCACTAACTGTGGAAATTTCTGCATCACCAAAACCTCGTCTAGCT	66,C>T	aa/ab	C	C/T	b	-	-	-	-	-	-	-	-	-	-	a	-	-	-	h	-	-	-	-	-	a	-	b	-	-	-	-	-	-	-	-	-	-	b	a	-	-	-	-
88918	10	57.938	*	-	TGCAGCTGCCATTACTGGATTACTTAAGGCGAGTTTCAGCCATTTGTTCTGACGGCCGTTTGGATGCTTTGGCACCATCATCTTTAAAAGGCATTATTCAAAACTGGGTG	108,T>C	aa/bb	T	C	b	h	a	b	h	-	b	-	b	h	h	a	h	b	b	h	b	-	h	h	h	a	a	b	b	b	h	h	h	a	h	h	h	h	b	a	h	h	h	h
28568	10	58.617		-	TGCAGTCACACACGTGAGGTTGTGCTGGAAACAAAAAAACGATACCAAAGAAGGCGAGTTAATCAGTTTTTAAGGTGAAATATAAAGGTCAAATCAAAAGTAGTCAAAAT	58,G>T	aa/ab	T	G/T	b	h	a	b	h	h	b	h	b	h	h	a	h	b	b	h	b	h	h	h	h	a	a	b	b	b	h	h	h	a	h	h	h	h	b	a	h	h	h	h
70085	10	59.43		-	TGCAGCTCAGGAGCTCTCACGTAAATCGTGTTGAAAGTTGATCGCACTGTGACGAATGGATGCTTAGCCAATAGAAATAAGGATTCTAGCCATCAGCAGGCAGAGGAAGT	60,T>C	aa/ab	T	C/T	b	h	a	b	h	h	b	h	b	h	h	a	h	b	b	h	b	h	h	h	h	a	a	b	b	b	h	h	h	a	h	h	h	h	b	a	h	h	h	h
90461	10	59.494		-	TGCAGACCAGAAGAAGTTGAAGAATTTGTTGATGGTGCCAATCTTACCAAGACCCCAGAGCAGAACAGCAGCCACCATCACTACCTTCAGTTTACGATAGTGGAGTTATT	43,C>T	aa/ab	T	C/T	b	h	a	-	h	h	b	h	-	-	-	a	-	b	b	h	b	h	h	h	h	a	a	b	b	b	-	h	h	a	h	-	h	h	b	a	h	h	h	-
126273	10	59.583		-	TGCAGAACCGCAAGAGCCCCGAGGTACAGTACACCAAACAGAGTCTGCTCCTGCACCGTGGGCCACGCAATAATCGGAGAAAGTTAGAAATATTTCTGCATAATGTGAGG	64,A>T	aa/ab	A	A/T	b	h	a	b	h	h	-	h	b	h	h	a	h	b	b	h	b	-	h	h	h	a	-	b	b	b	h	h	h	a	h	h	h	h	b	a	h	h	h	h
105248	10	59.702		-	TGCAGACAAATCTGCCAAATGACAAAGCAGAAGTTTTTAGCATAAACTCAACTGTAGGTTTGATATTTATTTAAAATGTATTTAAATCTATGAAATCTTTAACAGGGCAA	30,A>C;92,A>G	aa/bb	AA	CG	b	h	a	b	h	h	b	h	b	h	h	a	h	b	b	h	b	h	h	h	h	a	a	b	b	b	h	h	h	a	h	h	h	h	b	a	h	h	h	h
53973	10	59.847		-	TGCAGTTGCTAGTTTTAAATAAAGAATGAGCAGTAGGGAGAACTGACACATTTCTGTCTCAAACCTGAAGGATTTGAATGGGTTTTCAGTTCGGGTTTATTTCTTTAGCA	88,G>A	aa/bb	G	A	b	-	-	b	-	-	-	h	-	-	-	-	-	b	-	h	-	h	-	h	h	a	-	b	b	-	-	-	h	a	h	h	h	h	-	a	-	h	h	-
80091	10	60.161		-	TGCAGAGTGTCGTTTTACTTTTTCAATTAGACTGATATTAACAGCGTTTCATTTTAGGAAACACCTCCATGACATTAATAACTAATAACAGCTTTTTGTGCCCGATTTAA	11,G>A	aa/bb	G	A	b	h	a	h	h	-	b	h	b	-	h	a	-	b	b	h	-	-	-	h	h	a	a	b	b	-	-	h	h	a	h	h	h	h	b	a	h	h	h	h
47617	10	61.097		-	TGCAGTCAGCCAAAATGCTGATGTCAAGGCTTCAGTGCTGCATCAGCGGATATGTCCATCTTTTATTTACAGTCTTCATCCTAAAACAAAGAAAATGTGCGTGACGACAG	100,A>G	aa/ab	G	A/G	b	-	-	b	b	-	-	h	-	-	h	a	-	-	-	h	-	-	h	h	-	-	-	b	b	b	h	-	h	a	h	h	h	h	b	a	h	-	h	-
607	10	61.661		-	TGCAGCTCCTGATAAACTCATATTGTACAGTAGGTGATCTTGAGCGTGATTGTCCATGCTTTTATGCTGAAATAATCTTTACTGGTAAAGTTAGTAAGCTAGGCTGACAA	23,C>T	aa/ab	T	C/T	b	h	-	-	-	-	-	h	-	-	-	a	-	b	-	-	-	-	-	h	-	a	a	-	b	b	h	h	-	-	h	h	h	h	b	a	h	h	h	h
21526	10	62.301		1	TGCAGGCAGGAGGGAAAGAGGAAGACCTCAGAGGAGGTTCATGGATGTGGTGAAGGAGGACATGCAGAGGGTTGGTGTGACAGAGGAGGATGCTGGGATACTTTATTGGG	13,G>A	aa/bb	G	A	-	-	-	-	-	-	-	h	b	-	-	-	-	b	-	-	-	-	-	-	-	a	-	-	-	b	-	-	-	a	-	-	-	h	b	a	-	-	h	-
46115	10	62.857		-	TGCAGCTAATTGTACTGCTGCATGTACTCACTGTAAACCTCTATTTCTGCACACAGCTGGCCATAATCTCACCTCTGATAAGCTTCCTTACATAAACCGTGTGACACCGA	13,C>A	aa/ab	A	A/C	b	-	-	-	-	-	-	-	-	-	-	-	-	b	-	b	-	-	-	h	-	-	-	b	-	-	-	-	h	a	-	-	-	-	b	a	-	-	-	-
26980	11	0		-	TGCAGATCCAGTGCTAGGTTCCCTTCAGTTAAGACGTCTTCAGTCGGTGATGTAGGTCTGGCATCTGCATCACCCTCGCTTGCGCTCTCCTCGGGGAAGCGGCCAGGGAA	30,A>G	aa/bb	A	G	-	-	-	h	-	-	-	-	-	-	-	-	-	h	-	-	-	-	-	a	-	-	-	-	h	a	-	-	-	-	-	h	a	h	-	b	-	-	-	-
81936	11	5.392		-	TGCAGTGAACCATTACACCTCTACTGTGCAGCCATCTTCCCGTTCCAGAAAACATGACTACTTTCTTTCATTTCAATATGATTCATTCTAATAGACTGAATATTCTTAAA	95,C>T	aa/ab	C	C/T	h	b	h	h	b	h	b	b	h	a	h	h	h	h	h	a	a	b	a	a	h	b	h	b	h	a	h	a	h	b	b	h	a	h	b	b	a	b	a	h
27139	11	8.583		-	TGCAGTATCCTTTGCCAGCCTTGAACAGTAAGTCCTTTTGCACTCGTCCATTGCATCAGAATAGTTTTCCTTGCAGCAAACGTGAGTATGCAATACAGTCTTTTTTTATC	44,C>A	aa/ab	C	A/C	h	b	h	h	-	h	b	h	b	a	h	h	h	h	h	a	a	-	-	a	h	b	-	h	h	a	h	a	h	b	b	h	a	h	b	b	a	b	a	h
95971	11	9.846	**	-	TGCAGAGCGGAACTACGCTGTCGGTGATAGTGAGTTGTTAGGAATAAAACTAGCTCTAGAAGAGTGGCGACACTGGTTGGAAGGGGCGTCTCAACCCAATAATTTGGACC	12,C>G;30,T>G	aa/bb	CT	GG	h	-	-	h	-	-	-	h	b	-	-	h	-	h	-	-	-	b	-	a	-	b	-	-	h	-	h	a	-	b	-	h	a	-	-	h	a	-	a	h
117567	11	11.03		-	TGCAGAAAATCATAACATAAGCTCGTGTGTTCTGCTTTTAAATAAATGCCCATTTTCCCGTGTATTGCTGTTGACAGGCAGTAGAAATGTTTTAGAGGGGCCTTTCAAAT	58,C>T	aa/bb	C	T	-	b	-	-	-	-	-	-	-	-	-	-	-	-	-	-	-	-	-	-	-	b	-	h	-	-	-	a	-	-	b	h	-	-	-	-	-	-	-	-
102179	11	11.141		-	TGCAGCATTTTGGATTAACTGACGGAGTTTTTAGAACAACCTGACAGTGACAGCTTTCAACGTAACAGTTTAATTACAGTACTGCCACCTCAAAGGCCAGAGGTATGTAG	102,G>A	aa/bb	G	A	h	b	h	h	b	-	b	h	-	-	-	-	-	a	h	a	-	-	a	a	h	b	-	h	h	a	h	a	h	b	b	h	a	h	b	b	a	b	a	h
100707	11	11.841		-	TGCAGGTGTGCAGGGCCTCCGTGAACCAGCCTCCAGCCCCGCCCTACAGAGGAGGAGAAACCAACCTGACAGCCCCCTGAAACAAAGCAGAGAATAGAAAAAACACAACC	63,A>G	aa/bb	A	G	h	b	h	h	b	h	b	h	h	a	h	h	h	-	h	a	-	b	a	a	h	b	h	h	h	a	h	a	h	b	b	h	a	h	b	b	a	b	a	h
130093	11	11.984		-	TGCAGGGCGATGACCTGCTGAATCTGCGCTCAACTTAAAAACAAACAATCAATGTGAACTAAAGGAAAAAAAATGACAATTTCTTTAGGCATCCATTTCAGGGTTCTGCA	22,T>A	aa/bb	T	A	h	b	h	h	b	h	b	h	h	a	h	h	h	a	h	a	a	b	a	a	h	b	h	h	h	a	h	a	h	b	b	h	a	h	b	b	a	b	a	h
126148	11	12.507		-	TGCAGCCATACATTTGCCCATCATTCACCTCAAATGTGGCTTATCAGCTGAAACACAACTGTGTTCTAACATGAGCCACTTAGCATAGCTGCTTTGACTTATTGCCACTC	56,A>G	aa/ab	A	A/G	h	b	h	h	b	h	b	h	-	-	-	h	-	a	h	a	-	b	a	a	h	b	-	h	h	a	h	a	h	b	b	h	a	h	b	b	-	b	a	h
82137	11	12.912		-	TGCAGCTCGTCAACAAACCCTAACATCTGATCATCTACCCTGCACAAAAAGTCAAGGTAGATTGAGACAATCGATTGATACAGTGTCAGTCAAATGAATTGGTGGTAATG	79,A>G;108,T>C	aa/bb	AT	GC	h	b	h	h	b	h	b	h	h	a	h	h	h	a	h	a	a	-	a	a	h	b	h	h	h	a	h	a	h	b	b	h	a	h	b	b	a	b	a	h
135135	11	13.079		1	TGCAGAAATCACAACAAATATAACATCACAGTTCTATGAAGATAGTTTAAGTGGTCAAAAAGCTCTGGATTGATTATAATGTAGGTACAATAACAGACTCATAAAGAGTC	74,T>C	aa/bb	T	C	h	b	h	-	-	-	b	h	-	-	h	h	h	a	h	a	-	-	a	a	h	b	b	h	h	a	h	a	h	b	b	h	a	h	b	b	a	b	a	h
64512	11	16.265		-	TGCAGCCACAGTGACGTCTTTGACCTTAACAGCGCTTTCAAAAACAACTACAGAAAAAAAGAGAAGCACTGACCACAGCTACCTCAATTGCATGTTTCAGGGCAAAGAAC	8,C>A;9,A>T	aa/bb	CA	AT	h	b	h	-	b	-	-	b	h	a	h	h	h	a	h	a	-	h	a	h	h	b	-	h	h	a	h	a	h	b	b	a	a	h	h	b	a	b	a	h
93896	11	17.281		-	TGCAGAAATAATTCCAACCAAATGTCTCTTTTGAACCCAAATCTCAAGCTTTTCAAAGTTGACTCTGTTTTTTTTTTGTTTTTTTTGTGCTTTCTGTTTCTGACTCTCTC	76,T>G;77,G>T	aa/ab	TG	GT/TG	h	-	h	h	b	-	-	h	-	a	h	a	-	a	h	a	-	-	-	a	h	b	-	h	h	a	-	a	h	-	b	a	-	h	h	b	a	b	a	-
106094	11	17.837		-	TGCAGTGTGTCTTTGTGAAACTAGAGAAAACATCTGATAGGGTGCCAAGAGAGGAAGGAGTGGTGGAGAACATGTATGAGGACAGTGGTGAAGTGTGCAGTAGGAGTGAG	68,A>G	aa/bb	A	G	h	b	h	h	b	h	b	h	h	a	h	h	h	a	b	a	a	h	a	a	h	b	a	h	h	a	h	a	h	b	b	a	a	h	h	b	a	b	a	h
97039	11	18.146		-	TGCAGAGGCAGACCCCAACTGTACCGCTGGTTGAAAGTAAGCGTGCACCGTCAGGGCACCTTGGTGTGTTTTGCTAAATTAAGCAATTAAGATAGATGTTACCAAACATC	86,T>G	aa/bb	T	G	h	-	-	-	-	-	-	-	-	-	h	-	-	a	-	-	-	-	-	-	-	b	-	b	-	-	-	-	h	b	-	-	a	-	-	b	a	-	-	-
122659	11	19.578		-	TGCAGGTCTTTTCTCAGCACTGTGTGCACACAGAGCAACTTCCACTTTTCTTTCTTTTACTTCCCTTGATAGGTGCCATTACACAACATATATCTGCATAATATATACCT	70,A>G	aa/bb	A	G	h	b	-	h	-	-	b	-	-	-	-	b	-	a	b	a	-	-	-	a	h	b	-	h	-	a	-	-	h	b	b	a	a	h	-	b	a	b	a	-
110653	11	22.524		-	TGCAGAAATGACCGATGAGGTCATTTTTTTCAAGGAGGACAGGCTCGACCATTTTCAGAAAGATGTTTTGTTTTGTTTCTTTGTTTGTTAAGCCGTTTAATACTGACCTA	82,G>T	aa/bb	G	T	h	b	h	h	b	h	b	h	h	a	h	h	h	a	b	a	a	a	a	a	h	b	a	h	a	a	h	a	h	b	b	a	h	h	h	b	a	b	a	h
88334	11	23.282		3	TGCAGATCTTCATGTTTTCGGTTTGTTTTTCAGGTCCACGACTATTTACGGGGCAAACTGTGTTCTCTGTATGAAAACGACTGCATCTTTGACAAGTTTGAGTGTGTCTG	18,C>T	aa/bb	C	T	h	b	h	h	b	h	b	h	h	a	h	h	h	a	b	a	a	a	a	a	h	b	a	h	a	a	h	a	h	b	b	a	h	h	h	b	a	b	a	h
8024	11	23.812		-	TGCAGACGATTAATTAATTGCTTCTCTGATGGTTAAATTTGAACAGATATATTTTTAAGCTTTTCTACCCAGAGCTTTTTTTCCCCCATCCCCTAGCTACTTTAGAGTTT	29,T>C	aa/bb	T	C	h	b	h	h	b	-	b	-	h	a	h	h	b	a	-	a	-	-	a	a	h	b	-	h	a	a	-	a	h	b	b	a	h	h	h	b	a	b	a	h
59186	11	25.276		-	TGCAGCTTTAGAGCTTGTCGGGAGGGCAGTTGGTGTGAAAACTGATATTAATTACCAAAGGAGCTGACTCTACTGCTGTTGGCATTTGTGTTGGTGTTCCTGCTTTTGTC	26,C>T	aa/ab	C	C/T	h	b	h	h	-	h	h	h	-	a	h	h	h	a	b	a	a	a	a	a	h	b	a	h	a	a	h	a	h	b	b	a	h	h	h	b	a	-	a	h
18172	11	34.247		2	TGCAGTGAAACACCCCCTTTAGGGGATTACAATGCTGTCTCCAGCTCAAGGCACTGAGTTGATCCATCGTCTGCGGACTGTATTTAAGCACTCGCTTAATGTGCTAATAG	29,C>T	aa/bb	C	T	a	b	h	-	-	-	-	-	-	-	-	-	h	-	-	a	-	-	a	a	h	b	-	h	a	-	-	-	h	b	b	h	h	b	-	b	-	-	a	h
30881	11	34.827		-	TGCAGCAAGACCTCCACTTTGTCAGAGGCTAATGAAAAAGTAACCATCACCAATAAGGAATAATCGAGTTTGAAGAGTGACAAATATCTGAGTCATGCTACCAGGTTTCA	88,G>T	aa/ab	T	G/T	a	-	h	-	-	-	-	-	-	-	b	b	-	a	-	-	-	-	a	h	h	b	-	-	a	a	-	a	h	-	b	h	h	b	-	-	-	b	-	-
2566	11	35.837		1	TGCAGTGCGGGATTCGCAAAGTGCTATTCAGGTCTGACTTTGCGTTTTCAAGGAGTTTCCTGAGGGAAAGCTATTCTGGCTCACTGACAGGACAAACATGCCTGCTCTCT	41,G>C	aa/bb	G	C	a	-	-	-	-	-	-	-	-	-	-	h	h	a	-	-	-	-	a	h	-	-	-	h	a	a	-	a	-	-	-	-	-	b	h	-	a	b	a	-
48621	11	36.558		-	TGCAGAACAACAATGCCAATCATTACATCTGTCATAATTTGTTATTCAGATATTTTTTATTTTATTTTGAGACATTAAGCACATTCAAACTGAGCATGTGACATGATATG	79,T>C	aa/ab	C	C/T	-	b	-	-	-	-	-	-	-	-	-	-	-	-	-	-	-	-	-	-	-	-	-	-	a	a	-	-	-	-	-	-	-	-	-	-	-	b	a	-
95856	11	39.321		1	TGCAGTTGGCTGATAAATATTACAACTATCAAATTTAGTGGTCAGGCTCGCGTACAGCGGAGTGGACATCATTAGTCGTGACATGAAGAAAAAAAATATTGGGTTTAAAT	76,C>T	aa/bb	C	T	a	b	h	h	b	h	b	a	h	a	h	h	h	-	h	a	a	a	a	h	h	b	a	h	a	a	h	a	h	b	b	h	h	b	h	b	a	b	a	h
7652	11	40.877	*	-	TGCAGAATGTTTAAATGATGACTGAGGTGAATTTTTTTTTTTTAGCATGTTTGATTTGTGACCTCTTTGTTTTCAGTGAAGGCAGATGCCTCCCAGAAGGCGTCTGAGGA	16,G>C	aa/bb	G	C	a	b	-	h	-	-	-	a	-	-	-	-	-	a	-	-	-	-	-	-	-	b	-	h	-	a	-	a	-	-	-	h	h	-	h	-	a	b	-	-
134641	11	41.649		-	TGCAGTTTTTCACATCCTCAGAGGAAGCAACATGGTAGTTTTTTTTTCTTTCCCTGACCTACAATCCAAGTTGTAAAGTGTCGTACTATTACAAATAACCATTGGCATCT	91,C>G	aa/bb	C	G	a	b	h	-	b	h	b	-	-	a	h	h	-	a	h	a	a	a	a	h	h	b	b	h	a	a	h	a	h	b	b	h	h	b	h	b	h	b	a	h
47254	11	48.578		1	TGCAGATCTAAACACAGATAAAACGGTGCGTCGAAGAGGCGTGAAATCTCATAAACACTGATATGCCACTGCCGACGAGCAATTATTTCCACTATAAAACTGTAATAAAG	32,G>T;33,A>T	aa/bb	GA	TT	a	b	h	h	b	h	b	a	h	a	h	h	a	a	h	a	a	a	a	h	h	b	h	h	a	a	h	a	h	b	h	h	h	b	h	b	h	h	a	h
7828	11	49.058		1	TGCAGCAAGAGAGGACTCAGAACTACCAGCCCTGCTGCCTGGCCCTCTGTTCACTGTTCCTCCTCAGTCTTGTTGGAGAGATTTCTCTTTTTTGCATTTTAACAAACTGC	7,A>C	aa/bb	A	C	a	b	h	h	b	h	b	a	h	a	h	h	a	a	-	a	a	a	a	h	h	b	h	h	a	a	h	a	h	b	h	h	h	b	h	b	h	h	a	h
16931	11	49.983		-	TGCAGGGTCCCTGTGTAATCGTGTGGATTAACTAGACTTGTTCTTTTGAACTGTTATTTTAGTTTCACCATGTTATCAGCCATTGGGTCAACCTAAAAAGAAACTTGGCA	11,C>T;50,C>T	ab/ac	TT/TC	TT/CC	a	b	h	h	b	h	b	a	h	a	h	h	a	a	h	a	h	a	a	-	h	b	h	h	a	a	h	a	h	b	h	h	h	b	h	b	h	h	a	h
6639	11	50.644		-	TGCAGCTCGTGCTACCTTCACCCTCCTAATGCAGTCCTTGCATTTCTCTAAAACTGGACCATTATTTCTCGCTGCAATATTGCAAAAGACACATTGCATATAGAATAATG	70,C>G	aa/ab	G	C/G	a	b	h	h	b	h	b	a	h	a	h	h	a	a	h	a	h	a	a	h	h	b	h	h	a	a	h	a	h	b	h	h	b	b	h	b	h	h	a	h
19578	11	57.359		-	TGCAGAAAGTTCGGCCTGCAAAGCCCAACAGCCCACCTCAATAGGCTTACAGTGGGTGATCCAGCCCTGTCTCTAGCACTCCTCTGTCAACTCCTGGTACACAGTTCCAC	40,A>G	aa/bb	A	G	a	b	h	h	b	b	b	a	h	a	h	h	a	a	h	a	-	a	a	h	h	b	h	h	h	h	h	a	h	h	h	b	b	b	h	b	b	h	h	h
57455	11	59.917		-	TGCAGTGCAAGAAACAAGATTCAAGCTTTGTTTCCTTATTGTTGTGTGGTTAATTTTCAGGGGCGTGACACACAAAGACTCAAAAAGAGTTCAGCCATTAAGACAACTAC	17,A>G;42,C>T	aa/ab	GT	AC/GT	a	b	-	h	-	-	-	-	-	-	h	a	-	a	-	-	-	-	-	h	h	b	-	-	-	-	-	a	h	-	-	-	b	b	-	-	b	-	h	-
9673	11	60.076		-	TGCAGTTCCTCTGCCATCCAGCAGAGGCGCCACAGCGAGTCAGTCCCCATAGACTCCCATGTTAAAACGTTCCAGCAGAAATCAACATGTTTACAGCCGATACACAAACT	15,A>G	aa/ab	A	A/G	-	-	-	h	b	-	-	-	-	-	-	-	a	a	-	-	-	-	-	-	h	-	-	h	h	-	-	-	h	h	-	-	b	b	h	b	b	-	-	h
54083	11	60.507		-	TGCAGCAGTTTACCACTCCAGCTCCATTTAGCGGACTCTGTGGAGTCTTTTAAAAGACAGTTGAAAACTTTTCTGTTTAACCAGGCTTTCTGTTGACTTTATTTTTATTC	25,A>G	aa/bb	A	G	a	b	h	h	b	h	b	a	h	a	h	a	a	a	h	a	h	a	h	h	h	b	h	h	h	b	h	a	h	h	h	b	b	b	h	b	b	h	h	h
97390	11	60.957		-	TGCAGAGACCGAGGAAGGCTGAGTTTTTAGAAATCTGTAGGTGCAAAAAACAGGACGAGGGGAAAAAAAAACGAGGGACGCTTATTTCAAGTCTTTTTTTGTAGTGCTGA	9,T>C	aa/ab	C	C/T	a	b	h	h	-	-	b	a	h	-	-	a	a	-	h	-	-	-	-	h	h	b	-	h	h	b	h	a	h	h	h	b	b	b	h	b	b	h	h	-
122638	11	61.448		-	TGCAGCTCGCAGCGAAATCTACGATCTCCACCAGGCTAATACCTTCAGTTTAGCACGTTAGCTAATTAAAGGTAAATGCTGAGTGCAGCTGAGGCTGATGGGAACCAGAG	76,C>T	aa/ab	T	C/T	a	h	h	h	b	h	b	a	-	a	h	a	-	a	-	a	h	a	h	h	h	b	h	h	h	b	h	a	h	h	h	b	b	b	h	b	b	h	h	h
64744	11	61.866		-	TGCAGGACACCGACCCTCGAGGCCTGGATTTGAGAATCCAGGCGTATGCAAACCAGTCGTGCTTACGTGCAAAGTGCTGATTCTGAGCAGATCCCCACGTCACTGCATCT	87,C>T	aa/ab	C	C/T	-	-	-	-	-	-	-	-	-	-	-	-	-	-	-	-	-	-	-	-	-	b	-	-	-	-	-	-	h	-	-	-	-	-	-	b	b	-	-	-
138268	12	0		-	TGCAGGAAGAACACAAGGAAACCAAATCACATGCAGTCAAAATAAAATCCTCTTTAAGGTCTACAGACATCCAATCCTATTTATTTAGAAAGCACATTAAAAAAAAAAAA	108,A>C	aa/bb	A	C	h	h	-	-	-	-	-	-	b	-	-	-	-	-	-	-	-	-	h	h	-	b	a	-	h	a	-	-	h	h	-	h	h	-	-	a	h	-	h	-
47149	12	2.396		-	TGCAGCCTCTGGAAGCTGCGAACTGATCCGTGCTCAGTGTTAATGTACTTTAGTAAAGATGCTGAGCTTCATCACTCATATCCTCCACCAGCTCTGTAGAAATAAACACC	25,A>G;42,A>G	ab/aa	GG/AA	GG	-	-	-	-	-	-	-	-	-	-	-	-	-	-	-	h	-	-	-	-	-	b	-	-	-	-	b	h	-	-	-	-	b	a	-	-	h	b	h	-
57200	12	4.387		-	TGCAGCGTTACTGTGATGGTATGAGGCTTCGAAGTCGGAAAGCACCACAAACGTCCCACGGGCGGGACACTGCCAGTTAACAGGTTAAGATCTTTAGCATACGTTTGTCA	16,T>C	aa/bb	T	C	h	h	h	-	a	h	h	b	-	a	a	b	h	h	-	h	a	b	h	h	h	b	-	h	h	a	b	h	h	h	h	h	b	a	h	a	h	h	h	b
1667	12	4.668		-	TGCAGTCTCCTGTTGTATGTTTTTAATACTGCAAGGTGGGGGTTTAAAACTCAAGTTGTCACAGTATCATCAGTCCAGACGAGAGGTTAACAGTACAGAGGTGCTAGTCA	80,G>T	ab/aa	T/G	T	h	h	h	h	a	h	h	b	b	a	a	h	h	b	h	h	a	b	h	h	h	b	h	h	h	a	b	h	h	h	h	h	b	a	h	a	h	h	h	b
68263	12	5.131		-	TGCAGCAACTTATTCTTCTCATTATTACTACTATTATTCATTTCAGTTGCCGTAACAAGCAACATTCCCAAATATAGCATAAACAAACAATTTCTAATCTAATTTTAATT	5,A>C;24,T>C	ab/cc	CT/AC	CC	h	h	h	h	a	h	h	b	b	a	a	h	h	b	h	h	-	b	h	h	h	b	a	h	h	a	b	h	h	h	h	h	b	a	h	a	h	h	h	b
9541	12	5.321		-	TGCAGGGCAACAAGCACCTACGGCGGAATGTTCTTTCTTATTGTTCCAAATTTTGTCCTGTGTTGCATCTTCTTTCTTTTCAAAATAGTCTTTGATGAGCGACCAAGCAC	20,C>T;24,G>T	ab/aa	TT/CG	CG	h	h	h	h	a	h	h	b	b	a	a	h	h	b	h	h	a	b	h	h	h	b	a	h	h	a	b	h	h	h	h	h	b	a	h	a	h	h	h	b
50896	12	5.399		-	TGCAGGTGGCCCCACTTCACCTGTCAAAGTCAAGAGGAACTCTGGTCTGATTGAGAAACTCCAGGTGAGTCCAGCTAGTTTCTGCTGCCCCCTGCTGGTGTAAGTGGTCA	14,C>T	aa/bb	C	T	h	h	h	h	a	h	-	b	b	a	-	h	h	b	h	h	a	b	h	h	h	b	-	h	h	a	b	h	h	h	h	h	b	a	h	a	h	h	h	b
109977	12	5.462		-	TGCAGTTTTTCCCTGTGTGAAACAAACAGGGTGGATGGAGCAGCTACAAAGTTCTCTGTTCTTCACTCAATGATCAGGTGGTTGATGAAGGTCCTCCAGCTGTTTCCCAG	25,A>T;68,A>G	ab/aa	TG/AA	TG	h	h	h	h	a	h	h	b	b	a	a	h	h	b	h	h	a	b	h	h	h	b	a	h	h	a	b	h	h	h	h	h	b	a	h	a	h	h	h	b
85123	12	5.556		-	TGCAGGACTTCCTGAAACTTCAAAGTATGTAATATTTTGTTGCCATTTGGCTTTCAATAACTCTCTCCTCTGCTCTCTGTTTTCTGTGACAAATTCTTTCAGATTTCATT	91,A>T	ab/aa	T/A	A	h	h	h	h	a	h	h	b	b	a	a	h	h	b	h	h	a	b	h	h	h	b	a	h	h	a	b	h	h	h	h	h	b	a	h	a	h	h	h	b
116211	12	5.743		-	TGCAGACTTGAAGAATTACCTTAAATTGATAAATCTGACCCCTTTTATTGATACCTTCCTGACCAGGCCCACACATTTGCCTGTTGCAGGGTCAGATCACTTAAAATACA	79,C>G	aa/bb	C	G	h	-	h	h	a	b	h	b	b	a	a	h	h	b	h	h	a	b	h	h	h	b	a	h	h	a	b	h	h	h	h	h	b	a	h	a	h	h	h	b
16678	12	5.955		-	TGCAGTTTGGAAGACGCTCGCTTATGTGATGAAATGCAATAAATGAATACATTTTAAAAAAGATTTAAAACTATTTTAAAAAAAAAAAACATCTGAAACATCCAGCTGCA	84,A>C	ab/aa	C/A	A	h	h	h	h	a	h	h	b	b	a	a	h	h	b	h	h	a	b	h	h	h	b	a	h	h	a	b	h	h	h	h	h	b	a	h	a	h	h	h	h
7831	12	6.16		-	TGCAGGCTCTTCTAAATGTTTTCTGGCTAAGTCTAATTTGACCTTGAGTGTACCCAGTGGTTTGCAGCTTGTTGGAAACCCTCCGTATTTACTCATGAAGGCGTCCCTTG	83,C>T	ab/aa	T/C	C	h	h	h	h	a	h	h	b	b	a	a	h	h	b	h	h	a	b	h	h	h	b	a	h	h	a	b	h	h	h	h	h	b	a	h	a	h	h	h	b
101310	12	7.322		-	TGCAGCAGGTGCCCTCAGTGCTGGTATACTGTGGTGATGTCACTGTGAGCATAAATGGACTATCAAGTTATTTTTCAGACAGTACCCCCTTTTCACGGGACAGATTTTGT	83,A>G	ab/aa	G/A	A	h	h	h	h	a	h	-	b	b	a	a	b	h	b	-	h	-	-	h	h	h	b	a	h	h	a	b	h	h	h	h	h	b	a	h	a	h	h	h	b
137033	12	16.896		-	TGCAGATGAACAGTGGCCAGAGTTATTTGTCCTACAGTGGCCACCATAGCTAAGATTATGAATTTTGAATTGGGAACGGTGAGAAAACAGAATTCACTGACATTAGTTGT	6,T>C;24,A>G	aa/bb	TA	CG	a	h	h	h	a	h	h	b	b	h	h	b	h	b	h	h	a	b	h	h	h	b	a	b	h	a	b	h	h	-	h	h	b	a	h	a	h	h	h	b
62579	12	17.949		-	TGCAGCCTACACACTGGCTGAACAGTTGTGGGCTTGTTGTGAGTGTAAACCTTTTAATATGAAATCTGAACTACAGAAACACAAGCTGACTTTTGTCCTGTTACCATACA	101,T>G	aa/bb	T	G	a	h	h	h	a	h	h	b	b	h	h	b	h	b	h	h	a	b	h	h	h	h	a	b	h	h	b	h	h	a	h	h	b	a	h	a	h	h	h	b
104198	12	18.367		-	TGCAGTCGCAACACTATCTACTACAAGGGAGAACTCCTTAAATACTGCCTTTATGTGATTGATATCAAATGTCTATGAAGCCATTTTATATGGTCAGATCAGTGTCAATA	107,A>G	aa/bb	A	G	a	h	h	h	a	h	h	b	b	h	h	-	h	b	h	h	a	b	h	h	h	h	a	b	h	h	b	h	h	a	h	h	b	a	h	a	h	h	h	b
107546	12	27.034		-	TGCAGTCAGAATACAGTTAATATTTGAATGGATCTGAGCTCAATTCAACCCCTGAACTGCACTGGCACATTTTCTTCTGTAGCTTATCATTTCAAAGACCCAAACCTGAT	101,A>C	aa/bb	A	C	a	h	h	-	a	h	h	b	b	h	h	b	h	-	b	h	a	b	h	h	h	h	a	b	h	h	h	h	h	-	h	b	b	a	a	a	h	a	h	b
20338	12	29.391		-	TGCAGGCTACAGATATCTCTCAGTAAGCCTGCTTACTTAACAGTTTCAATTCGAATGCGCTGTTGTCTTTTACTGAACATTTAGGTAATGTGAATCACCTTGGCACCAGC	83,A>G	aa/ab	G	A/G	a	h	h	h	a	h	h	b	b	h	h	b	h	b	h	h	a	b	h	h	h	h	a	b	h	h	h	h	h	a	h	-	b	a	a	a	h	a	h	b
110142	12	31.101		-	TGCAGTGTAGTTTCAGACCCATGTCAACAAAATCCACATTATAAGAGCCCACATGTAAGTGCAGTCAAATTCTCGGAACACTACAGTTGTCATTTTTATTTTAACTTCTT	48,C>T;55,T>G	aa/bb	CT	TG	a	-	-	-	-	-	-	-	-	-	-	-	-	b	-	-	-	-	-	b	h	-	-	-	h	-	-	-	-	-	-	-	-	-	a	-	-	a	h	-
71978	12	34.365		-	TGCAGTTGAATGCTTTCTCCAAGCGCACAACCCACGCACGCTCGAATATCTTTGAGAGGATAAAGAGCTGGTCCAGTGTTCCTCGACCAGGACAAAAAGTGAATTGTTCC	38,A>C	aa/ab	C	A/C	a	a	h	-	-	-	-	b	-	-	h	b	-	b	h	h	-	-	h	b	-	-	-	b	h	h	h	-	-	-	h	h	b	a	-	a	h	a	h	b
97981	12	35.644		-	TGCAGCTACAGGTGGCAGCACCCAGATAAGGAAATAAGACTGTGGACAGAATCAATCAATCAACTATAGATTAATGTGCTGACAGCAACTTTTTTCCAACACTACCCATT	57,A>G	aa/bb	A	G	a	a	h	h	a	h	h	b	b	h	h	b	h	b	h	h	a	b	h	b	h	h	a	b	h	h	h	h	h	a	h	h	b	a	h	a	h	a	h	b
27153	12	39.156		-	TGCAGGTCAATTGCTCTTTCATAGGCCTGCTATTCAGGCATTAAAGCCCACATAGACTTTAAAGAACCTGCTAAACCTGATTTTTTTTAAATTATAATTTATTTATTTTT	87,T>A	aa/bb	T	A	a	a	h	h	h	h	h	b	h	h	h	b	h	b	h	h	a	b	a	b	h	h	h	b	h	h	h	h	h	a	h	h	b	a	h	a	h	a	h	b
86277	12	39.909		-	TGCAGTAATTCAGAAACAGTTAATAAAGTCAGTTTACTTTATTATAATCTAATAAAAAAAAAAAATCCTAGTAAAAAATGTTTATGTTATGGAAAAAAATGATATTGATG	63,A>T	aa/bb	A	T	a	a	h	h	h	h	-	b	h	h	h	b	h	b	h	h	-	-	a	b	h	h	h	b	h	h	h	h	h	a	h	h	b	a	h	a	h	a	h	h
132341	12	50.339		-	TGCAGTGTTCATTCATGAAACCCTGACACGTTTATATGCTGTTAATCCAAGGGAGAGCATGTCTAAAAGGGGCTTTTAGGAACTATTCATTTTTACAATATGTAGCACCA	103,A>G;104,G>T	aa/bb	AG	GT	a	a	h	h	-	-	-	h	h	h	-	h	-	b	-	h	h	b	-	b	h	h	-	b	b	-	-	-	h	a	h	h	a	a	-	a	h	a	h	b
82738	12	50.645		1	TGCAGTCCCTGTTGTTGTTGTTGTAATCATATAGGTACTTGAATGCACATGTAGCTGACGGTTGTATAACACCTAATGTCACCTTGCTCTGACTTATTTTCACCCACTCT	58,C>A	aa/bb	C	A	a	a	-	-	-	b	-	h	h	h	h	h	-	b	-	-	-	-	a	b	h	h	h	-	b	h	-	h	h	a	-	-	a	a	h	-	h	a	h	-
118859	12	52.468		-	TGCAGGTCAAACCACAAAGCCAAAGAATCCACTGCTTTTTTGACCACTGTGGGGTTTTGTTTTGTTTTTCCTCCGAAAGAGAAACAGCCATCAATTCCCGATCCATGTTA	5,G>A	aa/bb	G	A	-	a	-	h	-	-	-	-	-	-	-	-	-	-	-	-	-	-	-	-	h	a	-	-	-	-	-	-	-	a	-	-	-	-	h	a	-	-	h	-
81731	12	54.934		-	TGCAGACAGGATCTGTTCATTAACATCACTTACCTTCTTCAAAGTAAATTACTTTAAATAATCTTTAAAGATTCCTGGAAGCATTAAGGATAAAGACAGCGGAACACATG	83,T>A;96,C>T	aa/bb	TC	AT	a	a	h	h	h	b	a	h	-	-	h	h	b	b	h	h	h	-	a	b	h	h	b	b	b	h	h	h	h	a	h	h	a	a	h	a	h	a	h	b
114367	12	56.759		-	TGCAGTTGTTTGAGGGTCAGCTCACTTTAAAACACTGTATATTCTGTTTGTTCTACATTTCACTAGACAAGCACTGCCTGCCTTGCTTGCCCTGCCTGCACCACCACCTT	78,T>C	aa/bb	T	C	-	-	-	-	-	-	-	h	-	-	h	h	-	b	-	-	-	-	-	b	b	h	-	-	-	-	-	-	-	-	-	h	a	-	-	a	-	-	-	-
137871	12	61.075		-	TGCAGCCCAGTTGATGTTTGAATCTGAATTGATGGAATTGAATTGAAATGAAATGATCGGTGCTATTGTCGACAATTTTTATTGAGTGAAGGTACAGGAACATTTCTGAC	81,T>C	aa/bb	T	C	a	a	-	a	h	b	a	h	h	h	h	h	b	b	h	h	b	b	a	b	b	h	b	b	b	h	a	h	h	a	h	a	a	a	h	a	b	a	h	b
133806	13	0		-	TGCAGCGCCATTATCTAAACCCTTTTATGTTATCAGAGCGTATACTCTAAAAATATATTCCTTTAACAGATCATATAAAAATGCTTTTGCTATAGCACTGCAAACATGTG	36,C>A	aa/ab	A	A/C	a	h	-	h	a	-	-	a	h	h	h	h	h	b	-	h	-	h	b	h	h	h	-	h	h	h	-	a	a	b	h	a	h	-	h	h	h	h	a	a
65195	13	0.23		-	TGCAGAGCGCTAATTTTGAGTGTTCTAGTGCAGCATTTTCGCTTTGCGTTTTAGCATGAATACTAAACCAAAGGGAGCAGAGCAGAAATCTTCTGTTTGCCCCTGTCCTC	8,A>G	aa/ab	G	A/G	a	h	h	h	a	b	a	a	h	h	h	h	h	b	a	h	a	h	b	h	h	h	a	h	h	h	b	a	a	b	h	a	h	a	h	h	h	h	a	a
56846	13	0.859		-	TGCAGCTGGAAATTTTCTAGACAGTAGGTGAGAATGCAAATGTCTGAATGAGCAGAAACTGGACGTTAAATGCTCTTTACCCTGCCAGCTCCCGAGCACAAAGCCTCATG	6,T>C	aa/ab	T	C/T	a	h	h	h	a	b	a	a	h	-	h	h	h	b	a	h	a	-	-	h	h	h	h	h	-	h	h	a	a	b	h	a	h	a	h	h	h	h	a	a
97349	13	1.393		-	TGCAGAAGTTTACGGGGAAACAGTCCTAAACTCGTCCTCTGTAAACGCTTTCCTGATGAGTTTGTGGCCTCAGTCTCTTTTCTGGGTTTTAATGAATAAAATCACTGAAT	9,T>C	aa/ab	T	C/T	a	h	h	h	a	b	a	a	h	h	h	h	h	b	a	h	a	h	b	h	h	h	h	h	h	h	b	a	a	b	h	a	h	a	h	h	h	h	a	a
72326	13	1.951		-	TGCAGATTCCTTTTATTTTGTTAGTATGAGTGTTGAGCAGAAATCCAGTGTACTGATGAATTGCTGAATTGTTTTCAGGGGAGTTGTTGGAGAAACGCTTGTGACCATCT	84,A>T;96,A>G	aa/ab	TG	AA/TG	a	h	h	h	a	h	-	a	h	h	h	h	-	-	a	h	a	h	b	h	h	h	h	h	h	h	b	a	a	b	h	a	h	a	h	h	h	h	a	a
31854	13	2.324		-	TGCAGCTGCATGACACGGGAGCAGGGAGGGGAAACCAAAGTACTGCACCCGAGGGTTACATAATACCAGTCAGAAGGTCAAAGGCTTTGACCTTGCAATCATTATTTCTT	10,T>C;22,A>G	aa/ab	TA	CG/TA	a	h	h	h	a	h	a	a	h	h	h	h	b	b	a	h	a	h	h	h	h	h	h	h	h	h	b	a	a	b	h	a	h	a	h	h	h	h	a	a
51270	13	3.962		-	TGCAGCAAAAATGGGAATTGGGAGAAATGGGAGAATTACACTAAGGGCAGCGTAAATGTGCAACTCAAATATGAGGGTGTGAGTAATACACTGACAAAATGAAACAGTGT	45,G>A	aa/bb	G	A	a	h	h	h	a	h	a	a	h	h	h	h	h	h	a	h	a	-	b	h	h	h	h	h	h	h	b	a	a	b	h	a	h	a	h	h	h	h	a	a
99086	13	7.984		-	TGCAGCTTGCATGAATCTAGGTCTTCTGATAATTTGCCCATTTCAATTTTGTTCACGTTTTTATTTTTGCTACTGAACTGGACCTTTTGATGCTTTTTCAAGCATTTTCA	14,A>G	aa/bb	A	G	a	h	h	h	a	h	a	a	-	a	h	h	h	b	-	h	a	-	b	h	h	h	h	h	h	h	b	a	a	b	h	a	h	a	h	h	h	h	h	a
116339	13	20.09		-	TGCAGGTTCTGGTTAGAACAACTTGCCGTAGCTACATGCAGTCCATAAAGGTGGCACCGAAGTCGTTCAGACTGCAAAAAATGAGACATTCTGGAGAGGTGGCTGAATGA	29,A>T	aa/bb	A	T	h	h	b	h	a	a	h	-	h	h	h	h	h	h	a	h	a	-	h	h	h	h	h	a	h	h	b	a	a	b	h	h	h	a	h	h	h	h	h	a
72849	13	25.708		3	TGCAGTGACCAGACTGTGACCCCCACATCAGGTCACATTACTGAGCAATGGACATGTTTAGATGTTTTACTCCAAAAGAAAACATCATTAGGATCTGAGAGCATATTCCA	91,G>A	aa/ab	G	A/G	-	h	-	-	-	-	-	-	-	-	-	-	-	h	-	-	-	-	-	h	-	-	-	a	-	-	-	-	-	-	-	-	-	a	h	h	h	h	h	-
13074	13	31.993		2	TGCAGACCGCACCCTTATCGCCTGGGACTACCAGACCACAGCCAAAGTCTCCAACCAGATCTACCATGTAAGATATCTGTGTGTGGAAAAGGAAAAAAAAAAATAGCCCT	108,C>G	aa/ab	C	C/G	b	h	h	h	h	a	-	h	b	h	h	h	a	h	-	h	h	-	h	h	h	-	h	a	b	h	-	h	h	b	h	h	h	a	b	h	h	h	h	h
138499	13	32.37		-	TGCAGCCTCACACTCTTCCGTTCTCGGTATCGGTCCAAGAGCGCCTTCCCCAGGTGAAAAAGAGCAGTGCTTACAAATAAGCAGTTAAGTAAATAAGTAAATAATTTTTG	96,G>A	aa/ab	G	A/G	b	h	h	h	h	a	h	h	b	h	h	h	a	h	h	h	h	b	h	h	h	a	h	a	b	h	b	h	h	b	h	h	h	a	b	h	h	h	h	h
43690	13	33.273		1	TGCAGTGGGAATGAAGTGAAGAGACACTTTGCTGGGCAGCAGCAATCAAACAGCCTCTCTAAGCTAAGACCATTTTATTATGAACAGTGACAATGGTGCTGGACGAGAAA	101,G>C	ab/aa	C/G	C	b	h	h	h	h	a	-	h	b	h	h	h	a	h	h	h	h	b	h	h	h	a	-	a	b	h	b	h	h	b	h	h	h	a	b	h	h	h	h	h
138263	13	34.772		1	TGCAGGGCGTTCAGGCCCTAAGGCAGCAAAGCAGTCTGATCCTCCCTCCATCAATCTTCATTGTTTCAAAGACGTGTTGGTGTTTGTGTATAGTTTCTTCTTTCCTTTAA	99,C>T	aa/ab	C	C/T	b	h	h	h	h	a	h	h	b	-	h	h	-	h	h	h	-	-	a	a	h	a	b	a	b	h	b	h	h	b	b	h	h	a	b	h	h	b	h	-
61966	13	35.229		-	TGCAGGGCTCGTGCTCTCTGAATTACTGTAACCATATAAGCAGAGGGAAATGATGCTTTTGAGAGAACCCCAAGTAATTAAAAAATTGCTGGCTAATTTCAGTACATACT	84,A>C	ab/aa	C/A	C	-	h	h	-	-	-	-	-	-	-	-	-	-	-	-	-	-	-	-	-	-	-	-	-	-	-	-	-	h	-	-	-	-	-	-	-	h	-	h	-
68249	13	36.735		1	TGCAGAAGGCTCAATGTAATATATATTTCAGTCACTCATGTATTTATTTGCTCTATTTATTTACTTGTTTATCTTTGAATTTATTTTTCTACTTAAAAGGAAAAAAAACT	37,A>G	aa/bb	A	G	b	h	h	h	h	a	h	h	b	h	h	h	a	h	h	h	b	b	a	a	h	a	b	a	b	h	b	h	h	b	b	h	h	a	b	h	h	b	h	h
66129	13	37.121		-	TGCAGCAGCAGCGGCCGCCTTGGCAGCCTTTTTCTCTTTCTTCTTTCTCTCTCTTAGATTAGCAGGAGCATCTGGTGACACCGAAATAGGCACATAGGGTGCAGATGTTG	58,T>C	ab/aa	C/T	C	b	h	h	h	h	a	h	h	b	h	h	h	a	h	h	h	b	b	a	a	h	a	b	a	b	h	b	h	h	b	b	h	h	a	b	h	h	b	h	h
27169	13	37.444		-	TGCAGCAGCTGTGTTGCTTTCGGTCATGTTTAACCTCATATTTCCCCAGTTATACTTTCATGTTCCTTTTAAATAAATCAGCTGCACTGCAAATACAATTGTGGTTCAAT	61,G>A	aa/ab	G	A/G	b	h	h	h	h	a	h	h	b	h	h	h	a	h	h	h	b	b	a	a	h	a	b	a	b	h	b	h	h	b	b	h	h	a	b	h	h	b	h	h
35488	13	41.769		1	TGCAGTGGTCGGCAGTGTTTTGCCCTCCAGCCTTAGGTCAAAGGTGAGGAGACGTGATGCTAAGAGTGAGAGCTTCATCCCTGCTGAGTTTAATCCCACTCCTCCATATC	97,G>A	aa/ab	A	A/G	-	-	-	a	-	-	-	-	h	-	-	-	a	-	-	-	-	-	-	-	-	-	-	-	-	a	-	-	-	-	-	-	h	-	-	-	-	b	h	-
75998	13	43.571		1	TGCAGGTACATAACTGAACTTCTCGGAGGAGAGAAGTTTGGTTCCTGCTCAGTGGTGCTGCCAGCATTGCGTCACCTGTCACGAGTGACGGAGGTCTCTGAGGGTGACCC	23,G>C;40,G>T	cc/ab	CG	CT/GT	a	h	h	-	-	a	-	-	-	-	a	h	-	h	h	h	-	-	a	a	h	a	b	a	b	h	b	h	h	b	b	h	h	a	b	h	h	h	h	h
110880	13	45.402		-	TGCAGGGTTGAAACGAAACATCAAAACAACAAATTTGTGTCGAGGACTTTTAATAATCGAATTGCGTTACTTCAAGAATCGTTGCAGCCGTAAAACTTGCATCAAATTTT	89,G>C	ab/aa	G/C	C	h	h	h	h	h	a	-	h	b	-	a	h	a	h	h	h	b	b	a	a	h	a	b	a	b	h	b	h	b	b	b	h	h	a	b	h	h	h	h	h
25842	13	45.808		1	TGCAGCAACAAAAGTGGCATTTCTAGGGCGCATGAACAGACACCCCCCTCCTATACTTTACCTCCATTACCCTCTGTGCATCACCCACTCCCTCCCATCCCCAGCCCCAG	26,G>A	aa/bb	G	A	h	h	h	h	h	a	h	h	b	h	a	h	a	h	h	h	b	b	a	a	h	a	b	a	b	h	b	h	b	b	b	h	h	a	b	h	h	h	h	h
57774	13	46.526		1	TGCAGACCCAGCTCACTTTGATATGGCTCTTGCTCAGGAGCGGCGCCTGCACGAGTCCACTGGTAAGTCCTCACAGAGATCTGTTTTGTTTTGGGTTTGTGGACCTCACT	21,C>T	aa/ab	T	C/T	h	h	h	-	-	a	b	h	b	h	a	h	-	h	h	h	-	-	a	a	h	a	-	a	b	h	-	h	b	b	b	h	h	a	b	h	h	h	h	h
10471	13	50.712		-	TGCAGTCTGAGAGCAAAGTGCTGTATCGACATGTTGTAGCAATCCCTAAAGGGAGCAGCCAGAAGAAGGTCTTAAGATAGTGATCTACACTGGCGACACTAACAGACCAC	14,A>G	aa/ab	A	A/G	h	a	h	h	h	a	b	h	b	h	a	h	-	h	h	h	b	-	a	a	h	a	b	a	h	h	b	h	b	h	b	h	a	a	b	h	h	h	h	h
38340	13	53.809		-	TGCAGAGCAGGATTTCTGAATTAAAATGCTTTTGTTTTGATTTTTTTTGGAATTCCTTGGATGTTTTAGGTTTTAAGAATTATTAGTCTAACAGTTCAGGAATAATACAC	51,A>G	ab/ab	G/A	G/A	-	-	-	-	-	-	-	-	-	-	-	-	-	-	-	-	-	-	-	-	-	-	-	-	-	-	-	-	-	-	-	-	a	-	-	-	-	-	-	-
3529	13	56.543		-	TGCAGCACCAAAGATGATGGTTTAATTTCCAGTGTGACAAAAATCTTTTAAATCTTTATATCATGTTTGACTGAATTCTATACATGCACGTTTTTATATACTTTTGCAGG	65,T>C	ab/aa	C/T	T	h	a	h	h	h	a	-	h	b	h	a	h	-	h	h	a	b	b	a	a	h	a	b	a	h	h	h	a	b	h	b	h	a	a	b	h	h	h	b	h
121570	13	56.676		-	TGCAGTTTACCTGCGGGATCTCCTCTCACTTAAACGCAGCTGCTCCCAAGGAGCTTTCAGGACAGATTGAATGTGTCTGTGTCTCTGGGAGAGGCTGTAGCTATCAGGAG	13,C>A	aa/ab	-	C/A	h	a	h	h	h	a	b	-	-	h	a	-	-	h	-	a	-	-	-	a	-	a	-	a	-	h	-	-	b	h	b	h	a	a	-	h	h	-	b	h
71602	13	56.839		-	TGCAGCTGTCGCACAAGTAGCTGGTGACATCAGTTCACGTAGTGTCGCAGCATCTTTGATTTCAAACCTGCTGGACTTTAAATCCTAAAAAAGTCGCGGAAAGTTTGGTC	38,G>T	aa/ab	G	G/T	h	a	h	h	h	a	b	h	b	h	a	h	a	h	h	a	b	b	a	a	h	a	b	a	h	h	h	a	b	h	b	h	a	a	b	h	h	h	b	h
67238	13	57.255		-	TGCAGCTGCTATGAGACCAAATTATCTGTTGGTTTATTGATTTTCTTTCTTTTCAGAGAGCTCCTTTTTTAAAAAAAAAAATAATATTAATTGCTTTTTCTAATTACGGA	70,A>T	ab/aa	T/A	T	h	a	h	h	h	a	b	h	b	-	a	h	a	h	h	a	b	-	a	a	h	a	b	a	h	h	h	a	b	h	b	h	a	a	b	h	h	h	b	h
106285	13	57.765		-	TGCAGCTCCTCAAACACAAATCTTACTAAATATACCCACAAGGCCGTTCAGCCTCAGCTGGAGTCTGATTAGTTACCGTTACTGCCGCCACAGCATGGAAGTACGATAAC	52,T>C	aa/ab	C	C/T	-	a	-	-	-	-	-	-	-	-	-	h	a	h	-	-	-	-	-	a	-	a	-	a	h	-	-	a	-	-	b	h	-	-	b	h	h	-	-	-
16121	13	58.334		-	TGCAGGAAATGGACACCATTGTGGACCATAGCAGCGTAGGTAAGAGACTGTCTGAGAACTATTCACTAATAGTTCATGTTGGAGGCTGCCGCATAATGGATTGACTCGTG	53,G>C	ab/ab	G/C	G/C	h	a	-	h	-	a	-	b	b	-	a	h	a	h	-	a	-	-	a	a	h	a	b	a	h	-	h	a	b	h	b	h	a	a	b	h	-	h	b	-
120000	13	59.395		1	TGCAGGTGCTGGGGCCCTGGTGTGCAGATAAGGCAGCAGGCATCATGGTGCGTGAGCTTCAAAAGTACATCAAACATGAGCAGGAGGAGCTCAACCGCAAGTTTCTGCTC	61,A>G	ab/aa	A/G	G	-	-	-	-	-	-	-	-	-	-	-	-	-	-	-	-	-	-	-	a	-	-	-	-	-	-	-	-	-	-	-	-	-	a	-	h	-	-	-	-
32453	13	60.414		-	TGCAGTTCCTTTAACAGCCACTTGAAGCTGCCTGCAAAAGCGAGTCAATCCCCATAGACTCTAATATTAAAATGTCTCATTTTAGAGCCAAAATTAACAGCCTTGTCCAT	10,T>C	ab/aa	T/C	T	-	a	-	-	h	-	-	-	-	-	-	-	-	h	-	a	-	-	-	a	h	-	-	a	-	-	-	-	-	h	-	-	-	-	-	h	-	-	-	-
130524	14	0		-	TGCAGCTCCTTCTTCTTCCTGCTCTTGACGGAGACGGTCGCATCTATCTCTCTCCCTGTCCTCCCCATCTCTCCGCTTGCTGCTTGCTGTGAGAGCGTCTCTTACACACT	55,C>T	aa/bb	C	T	h	h	b	b	h	h	h	h	b	h	b	h	h	h	h	h	h	a	b	h	h	h	b	h	h	h	h	h	b	h	h	h	h	b	b	h	h	h	b	b
79799	14	0.2		1	TGCAGGACCTCCCACAGGATACCCCAAGGAACGTGGTCAGATGCCTTCTCCAAGTCCACGAAGCACATGTAGACTGGTTGGGCAAACCCCCCACACACTCGAATATCCCT	108,C>T	aa/bb	C	T	h	h	b	b	h	h	h	h	b	h	b	h	h	h	h	h	h	a	-	h	h	h	b	h	h	h	h	h	b	h	h	h	h	b	b	h	h	h	b	b
67135	14	6.363		1	TGCAGGGAAAGCTCAGGTGTAATAATGATGGCTGCATTCCACTTTGGGGATGCCGTGCTTTTGTGTGTGCTGGCTCATTGTGATGGTGCACTGAAGAACTTAGTGGAACT	91,T>C	aa/bb	T	C	h	h	b	-	h	-	-	-	b	-	-	h	-	h	h	h	-	-	-	-	h	h	-	b	b	h	h	a	b	-	h	h	h	b	h	h	-	-	h	-
9497	14	12.228		-	TGCAGAGAAGGTGATCAGTGGTGACTGTGATTGTCAGTTTCTTGGGCAGCCTACCCTTTCATAGGCAATACACAACATTAAGTACACAATGAGACTATTGTGCTCCAATA	75,C>T	aa/ab	C	C/T	h	h	b	h	h	b	b	a	b	-	b	-	h	h	-	h	-	-	h	b	h	h	-	a	b	h	-	a	b	h	h	h	h	b	h	h	h	h	b	b
75056	14	34.147	*	-	TGCAGGTTTCTCCAGGGTACAAGGTTGTAACAGTCTGGACTCATTTGGCCTTAGGTTGCTTCTATACAGGGGTTTGCAATGTGTCCCTCCCCAAGCAACCCCATAAGCCT	103,T>C	aa/bb	T	C	h	-	-	-	-	-	-	-	-	b	-	-	-	h	-	-	-	-	-	b	-	-	-	-	b	h	-	a	b	-	h	h	h	b	h	-	h	b	b	-
124232	14	40.775	*	1	TGCAGCTCTTTGTAACTTAGCCCCATAATATAATAGCGTCTCACGCAAAATGACTTTCCCACTCTTACTCTAGAGGAACGAGCCTCTTTCTCTTTATTCATTCTCTCTCC	12,T>C	aa/bb	T	C	-	-	-	-	-	-	-	-	-	-	-	-	-	-	-	-	-	-	-	b	-	-	-	-	-	-	-	a	b	a	-	-	b	-	-	h	h	-	-	-
10765	14	46.797		-	TGCAGTCCATCTGCTACCAGACACACTGTGTGTGATGAAGTCAGTACATCTGTTATGTAACATATCAGGAAATCACCACTCATACTGTGAATCATTACAAGAGTTTTACC	28,T>C	aa/bb	T	C	h	h	h	a	b	b	b	h	b	h	h	h	h	h	h	a	h	-	h	b	a	a	h	a	b	b	b	a	b	a	h	h	h	b	h	h	h	b	b	h
88046	14	47.992		-	TGCAGATCAGAAATAAAACACTTTTGAAAACACAGGCTACCATCACTTCCCACACAACACTTTTCAAGCCATGGCTCAGAATAGCGTATACATAAATCAGGGTTCATCAG	37,T>C	aa/bb	T	C	h	-	h	-	h	-	b	a	h	h	h	h	-	h	h	a	-	-	h	b	a	a	h	a	b	b	b	a	b	a	h	h	h	b	h	h	h	b	b	h
46887	14	52.583		-	TGCAGTTTACTGATCAGATGAAGCAGCTTGATGTGAGTCTGTGTCATTATTGTGGGGTGAGGTGCAGGCTTGATTAGAGGCAAAAAAGAATGCTGATGAAATGTTTGATT	59,A>G	aa/bb	A	G	h	h	h	a	h	h	b	h	-	h	h	h	h	h	h	a	h	-	h	b	a	a	h	a	b	b	h	a	b	a	-	h	h	b	h	h	h	b	b	h
86011	14	52.939		1	TGCAGGAAACACGGAGGCTCCTTCCCCTGCTGGACTTGAACCTAAAGAAAGAGGATGTCAATGCAGTCATGCTCCCACAAAATGAAACCACAGGAAACAGAGTTCTATTC	101,G>C	aa/bb	G	C	h	h	-	a	h	h	b	h	-	-	h	h	-	h	h	a	h	h	h	b	a	a	-	a	b	b	-	a	b	a	h	h	h	b	h	h	h	b	b	h
85162	14	54.516		-	TGCAGCTGATGATTCTTTGTAGGTTTGCCATTGCTTGTGATTTTTACATTGTCACAATGTTTTCAGATTGCCATGTTATACATTGGTATTATATAACATTACAGCCCCTT	77,A>T	aa/bb	A	T	h	h	h	a	h	-	b	-	-	h	h	a	a	h	h	a	-	-	h	-	a	a	h	a	-	b	a	a	b	a	h	h	h	b	h	a	h	b	b	-
67139	14	55.422		-	TGCAGGACCTAACAGGACAAGGGCCTTGAGCAACACAGTAGAAGTTATTGTAGACGTGGAAACAGGATCAATTCATCATCTCTTAGCAAGCAGATAGTGTTTTACAACCA	55,G>C	aa/bb	G	C	h	-	h	a	h	-	-	h	h	h	h	h	h	h	h	a	h	-	-	b	a	a	-	a	b	b	h	a	b	a	h	h	h	b	h	a	h	b	b	h
115861	14	56.547		-	TGCAGACAGTTTTTCCTGACATGCACTGTTGCAAAAGTTTTCACTGGCCCATCGAATGGGTCGCTCTCAGGAGCTCAGTGAATTCCAACACTAAAAGGCCTTTGGGATGA	65,C>T	aa/bb	C	T	h	h	h	a	-	-	b	-	h	h	h	h	-	h	-	a	-	-	-	h	a	a	h	a	b	b	-	-	b	a	h	-	h	b	h	a	h	b	b	-
129708	14	56.966		1	TGCAGATAAGCTGCTGCTGCATAGAAGATGGCTGATGCTACTACAGAGTCATAGAAGGTCTTCAGGAGTGCCCCCTGCACTCCAAAAGACCTCAGCCTTCTCAGCAGGTA	71,C>T	aa/bb	C	T	h	h	h	a	h	a	b	h	h	h	h	h	h	h	b	a	h	h	h	h	a	a	h	a	b	b	h	a	b	a	h	h	h	b	h	a	h	b	b	h
61502	14	57.941		-	TGCAGTCCTTCAGACAGCATCGCTCCTGTAATTTGATCCACTTCCAGGGCTAATCCCGCCCCAGATCCAGGTGTTTCCAGGTCTATTCAGGAACACGTTACCTCAGTAAA	60,C>T	aa/bb	C	T	h	h	h	-	h	a	b	h	b	-	h	h	-	h	-	a	-	-	b	h	a	a	h	a	b	-	h	a	b	a	h	h	h	b	h	a	h	b	b	h
111480	14	58.064		-	TGCAGAGAAAGCAGCAGACTCCCATATGGAGTTTCTGACTACGATAGCACAGATAGATGCGTGTCTTGTTGTGGATGATGAAAAATGTGAGGAACACTTCTCAGTCAGGA	68,T>C	aa/bb	T	C	h	h	h	-	h	a	b	h	-	h	h	h	-	h	-	a	h	h	b	h	a	a	-	a	b	b	h	a	b	a	h	h	h	b	h	a	h	b	b	h
104297	14	58.526		-	TGCAGCAGAATAACAAACACTTATTAATCAATTTACCATAAAGAAAATATCAGGTCAGTTACACTCCCACCAAATCATTAGAGCTTAACTCGTAAACAAATAGAGTGATA	43,A>C	aa/bb	A	C	h	h	h	a	h	a	b	h	h	h	h	h	h	h	b	a	h	h	b	h	a	a	h	a	b	b	h	a	b	a	h	h	h	b	h	a	h	b	b	h
74077	14	58.55		-	TGCAGGTGTGCACATTAAAGTGAGCTCTGTCCAAACAGACACCTGTTTCTTATTGCTGCCTGTTTCAGTGCATCACACTGTTTACATGAACACTTCCTGTACCCTTTTAA	66,A>G	aa/bb	A	G	h	h	h	a	h	a	b	h	h	h	h	h	h	h	b	a	h	h	b	h	a	a	h	a	b	b	h	a	b	a	h	h	h	b	h	a	h	b	b	h
58048	14	58.876		-	TGCAGTCGACCTAAAGCTCGTCTTTCCCCTCGTGCTTCATGACGAAAGTCACCGATAAGCCATTAAAGTTCAGATTCAGAGGTCATCGGGGACAGGCTGTTTGTTTCTAG	57,A>G	aa/bb	A	G	h	-	h	-	-	-	-	-	-	-	h	h	-	h	-	a	h	h	b	-	a	a	-	-	b	b	-	a	b	a	h	-	h	b	h	a	h	b	b	-
136060	14	59.615		-	TGCAGAAAACTAACATCAGAGCCAATGTGGAATAAAGGGCTGAATATTTAAACATATTTCCATGTTTATGAGCAGATTGCAGTGTTTTTCTGCACCCCTGTGGGTGACCG	102,G>A	aa/bb	G	A	h	-	h	-	-	a	-	-	-	-	h	h	-	-	b	a	-	-	b	h	a	a	-	a	-	b	-	a	b	-	h	-	h	b	h	a	h	b	-	-
58787	14	59.836		-	TGCAGCTGTAACGGTTTACGGTGGTTTCAGGTGAGTCAGGTGACCTAAAACCCTCTCACCTCATCATTTCCTTAACTAAACTTCCTGCTCAGCCATCGGGTGATGACGCT	45,T>C	aa/bb	T	C	h	h	-	-	h	a	-	-	-	-	h	h	b	h	b	a	a	h	b	h	a	a	-	a	b	b	-	a	b	a	-	h	h	b	h	a	h	b	b	-
102811	15	0		1	TGCAGGATATGGGGGTATTAAGTCTGGATCACACAGTGCATGACCAGCAGAATACTGACCACTTGAGACGACACTGGACCCAGGACCTGGTCTCCACCTGCTCGCTGATC	37,G>A;40,T>C	aa/bb	GT	AC	a	-	-	-	-	-	-	-	-	-	-	-	-	a	-	-	h	-	-	-	-	-	b	-	-	-	-	-	h	-	a	-	a	-	b	-	-	b	b	-
113929	15	0.678		-	TGCAGAGCCACAGCCACCACAAACCCTTGGGCCACATACTGAACCCCGAGTTGCTCTCTGAATGTGTTCATCAGCGTATGAATGCGTGTGAATGCGGCATGTTGTATACA	94,C>A	aa/bb	C	A	h	-	-	-	-	-	-	-	-	-	-	-	-	h	-	-	-	-	-	h	h	-	-	h	-	-	-	-	h	-	-	-	a	-	-	h	h	b	b	-
60944	15	1.396		1	TGCAGGGCCTCTCTGGAGTTGGGACAATTAGCGATGGGCTGTTCGACTGCTGGCTGGTATTTTGGTCTGAACTATAGTTAGTATTTAACAGGTTAACTTTGTATGATGGT	88,C>T	aa/ab	C	C/T	-	-	-	-	-	-	-	h	-	-	-	-	a	a	-	-	-	-	-	-	-	-	-	h	-	-	-	-	-	h	a	-	-	-	-	h	-	-	-	-
88691	15	1.622		-	TGCAGCTCTGAGACTCTGTGTTTACTGCACAGACCACTGAATTAGTTTAGGGGCTTGCTGAGTTATGTGTGATCAGTTTCATCAGTTTAGTTCATTAGAAAGAATCAGAA	102,G>A	aa/ab	A	A/G	h	-	h	h	h	-	-	-	-	a	-	b	-	a	h	b	-	-	h	-	h	h	-	h	a	b	a	h	h	-	a	h	a	b	b	h	h	b	b	-
27654	15	1.688		1	TGCAGTTCTCCAGGGGAACCACCGTAATTGAGACGCTCACCCACTCCGTGTCCGTGGAACTCACAGTTCCACCAAACCACTCGTGCAAAGTCCGCATGGAAGGACGCAAG	64,A>G	aa/bb	A	G	h	b	-	-	h	h	h	h	h	-	h	b	a	a	-	b	-	b	h	h	-	-	-	h	a	b	-	-	h	h	a	h	a	b	b	h	h	b	b	-
103022	15	2.117		-	TGCAGTGCTCCTCTTGTTTCCTCCTTAGATAAAGGAGCAGATACGGTCCTGCTGATGGGTTAAGGACCAGTGATGTCATAGTTACCTTGAAAAAGTAATCTGATTACTGA	13,T>C	aa/ab	T	C/T	a	-	h	-	h	-	-	-	h	-	h	b	-	a	-	-	-	-	h	h	-	h	-	h	a	b	-	h	-	b	a	h	-	b	-	h	h	b	b	-
112595	15	2.344		-	TGCAGAATATAGAATAAAGAAAGATTTTATTATTCAAATGAACCACAAATAGAATCATTTCCCGATAGTCAGTAAAATTTATGGCCCTGGGAGTTCAGGAGGTTTATCTT	62,C>T;73,A>T	cc/ab	CA	TA/TT	h	b	h	h	h	-	h	h	h	a	h	b	-	a	h	b	h	b	h	h	h	h	b	h	a	b	a	h	h	h	a	h	a	b	b	h	h	b	b	a
93230	15	2.48		-	TGCAGCTGACAGTAGGGGCACTGACTGGGGCTCAGAAACTGTGGGGACCAACGCTAGAGGGCTGACTGAAGCTGAAGGGGCTGAAACCGAAAAGGAGACGGAAACTAAAG	99,A>G	aa/ab	G	A/G	h	b	h	h	h	h	h	h	h	a	h	b	a	-	h	b	h	b	h	h	h	h	b	h	a	b	a	h	h	h	a	h	a	b	b	h	h	b	b	a
40310	15	2.571		-	TGCAGCTTAAGTACGAAGGAAATTGGCTTCATAAAAAAAGGAAATTACAAAATTTGATATTAAAAATCCTCCCGAAACTCAGCGAGCAGCACAGACCAGCGAGCTCAAAA	39,G>A	aa/bb	G	A	h	b	h	h	h	h	h	h	h	a	h	b	a	a	h	b	h	b	h	h	h	h	b	h	a	b	a	h	h	h	a	h	a	b	b	h	h	b	b	a
118113	15	2.582		-	TGCAGACAGGATGAACTGAGGGGCTGAGCTGAGGCCCAGTATCAGATAAACAAGGATTATTTGGAATTGTGAGTCATGCAGAGCTGCTTTAGTTGCATCCAAGAATGAAA	96,G>A	aa/ab	A	A/G	h	b	h	h	h	h	h	h	-	a	h	-	a	a	h	b	-	-	h	h	h	h	b	h	a	b	a	h	h	h	a	h	a	b	b	h	h	b	b	a
7986	15	2.818		-	TGCAGCTTCAGATAAGAGCAGAGGCGGAGGTTTGGCGCTGTACGTACACAATGCCTGGTGTACTGCCACACACTCTGTCAGCACATCCTGTTCTCCTGATCTGGAATACC	73,T>G	aa/ab	T	G/T	h	b	h	h	h	h	h	h	h	a	h	b	-	a	-	b	h	b	h	h	h	h	b	h	a	b	a	h	h	h	a	h	a	b	b	h	h	b	b	a
20201	15	3.672		-	TGCAGAAATCACAATAAATATAACATCACAATTCTATGAAGTGGCCAAAAAACACTGGATTGATTATAATGTAGGTACAATAACACAGACTCCTAAAGATGGTTGAAAAA	14,T>C	aa/bb	T	C	h	b	h	h	h	h	h	h	h	a	h	b	a	a	h	b	h	b	h	h	h	h	b	h	a	b	a	h	h	h	a	h	a	b	b	h	h	b	b	a
44674	15	3.746		-	TGCAGCCATTGCCAAATGATGAAGGTCCAACAGCAGCTCCACCCACTTAGGAGACCCAGGAAGGCAGGTCTACCCACCTTCTACAGGGGCACCATTGTGAACTACAGCCT	9,T>C	aa/bb	T	C	h	b	h	-	h	h	h	h	h	a	h	b	a	a	h	-	h	b	-	h	h	h	b	h	a	b	a	h	h	h	a	h	a	b	b	h	h	b	b	a
92944	15	5.248	**	-	TGCAGAGGTCTGAAACATAACAAAAGTTTGCACAAGATCAAGAGAGTTCAATGAGATTTTCAAAGTTCTTATTATAAAAAAGCTGTTTTTCAGGTGAAGAAATCACCTTT	90,C>A	aa/bb	C	A	h	b	-	-	h	-	h	h	h	-	h	b	-	a	-	b	-	-	h	h	h	h	b	a	a	b	-	h	b	h	a	h	a	b	b	-	-	b	b	-
98125	15	5.408		-	TGCAGCAAAGCATTCTGTGACGGCACGCCCATTAAAAAAAAAATTGTTTACTATTCTGCTGTTGACACAGAAATATCTAATTTTGATTGATTAATTGATTGATTGAGTTA	25,T>C	aa/ab	C	C/T	h	b	h	h	h	h	h	h	h	a	h	b	h	a	h	b	h	b	h	h	h	h	b	a	a	b	a	h	b	h	a	h	a	b	b	h	h	b	b	a
22821	15	5.413		-	TGCAGTTTCAGTATATTAGTATTTTAGTGAATTAATGTCACAAGAGCTAAGTAAATTAATTTTTTTTGTGTTTAAGTACTTTGTTTGGGTTTGTATTTGCTGTGCTCTGT	56,G>T	aa/ab	T	G/T	h	b	h	h	h	h	h	h	h	a	h	b	a	a	h	b	h	b	h	h	h	h	b	a	a	b	a	h	b	h	a	h	a	b	b	h	h	b	b	a
30092	15	5.423		-	TGCAGAGCAGTCAGGTTCTGTGACAGGCATCAGGCAAACTCAGTGTACACGGTAAATGGACTAGTTATATAGCATTTTTCTACTCCGAGCACTCAAACAATACGTTTACA	74,T>C	aa/ab	T	C/T	h	b	h	h	h	h	h	h	h	a	h	b	a	a	h	b	h	b	h	h	h	h	h	-	a	b	a	h	b	h	a	h	a	b	b	h	h	b	b	a
27544	15	5.512		1	TGCAGACCACATCCCAGCAAACTTAGACCAGAAACATCAAGCCTGTAATTGACTTGAGCGACTCACCTTGTTTGTAGATGGGAGGTTTCTTGTAGATGTTGGTACCATTT	42,C>T	aa/bb	C	T	h	b	h	h	h	h	h	h	h	a	h	b	a	a	h	b	h	b	h	h	h	h	b	a	a	b	a	h	b	h	a	h	a	b	b	h	h	b	b	a
82717	15	5.743		-	TGCAGGCTGTGAAACAGAGGAGTGATGTGGGAGAGAAGAGCAGAGAGCCTCTCAGGATGGTGCTGATTGGAAAGACTGGAAATGGCAAGAGTGCAAGTGGAAACACCATT	91,T>C	aa/bb	T	C	h	-	h	h	h	-	-	h	-	-	h	-	-	-	-	b	-	-	h	h	h	h	-	-	a	b	a	h	b	-	a	-	-	b	b	h	h	b	b	a
108267	15	8.275	*	-	TGCAGTTCCTCTAATGGCCACTTGAGGCTGGTTCAATTCCCATAAACTCAAATGTTAAAAAGTCCAATTTTACAGCTGTTTTACAAAAATCAGTTTTGCTCTTTAAGTAC	10,C>T	aa/ab	C	C/T	h	b	a	h	h	-	h	h	-	-	h	b	a	-	h	-	-	-	h	h	h	h	b	a	a	b	a	h	b	h	a	a	a	b	b	h	h	-	h	a
55950	15	10.656		-	TGCAGCTAATATTTACATTTTACTTTGCATATTTCAGCAAGACAATGCTAAGCTGCATATTGAATCTTATTACAACAGCATGACTTCATAGCAGAGTCATGGTGCTGAAC	104,C>A	aa/ab	C	A/C	h	h	a	h	h	h	h	h	h	h	h	b	a	a	h	b	h	b	h	h	h	h	b	a	a	b	a	h	b	h	a	a	a	b	b	h	h	h	h	a
103035	15	11.851		1	TGCAGACGTATTGAGCAGCAGTCCTTTCTTGTTCATTTTACTAGGCTTACAATGAATCCTGCTGCCCTCCCTCTCTGTCTCTCTCTCTCTCTGTCTCTCTCTCTCTGTCT	82,G>C	aa/ab	C	G/C	h	h	a	h	h	h	h	h	-	h	h	b	-	a	h	b	h	b	h	h	h	h	b	a	a	b	a	h	b	h	a	a	a	b	b	h	h	h	h	a
89074	15	15.21		1	TGCAGGCAGGAAAGAGGTTTTGGACAGGAGCCAAGATGCAAAGATTTGTTAGCAAGAGAAATTTTGCTGTTGTGCTAATGTGGGCTTCCACATGCATTGTCTAACTACAA	58,A>G	aa/ab	A	A/G	h	-	-	h	-	h	-	h	-	-	-	b	-	a	-	b	-	-	-	a	h	h	-	a	a	b	-	h	b	-	a	a	a	h	b	h	h	h	h	-
81117	15	24.404		-	TGCAGTTGAAGGTAAATGTAGGATTTTGTACCTGTGCTTGACTCATCACTCAGTTAATTTACTTTGCAGTAAGATCAAATAAAAAGTCACGTATCTAGGTAGTAATTTTC	90,G>A	ab/aa	G/A	A	b	h	-	b	-	-	-	-	-	-	-	-	-	a	-	-	-	-	-	a	-	-	-	-	a	b	-	-	-	-	-	-	-	-	b	-	-	h	-	-
42654	15	25.557		1	TGCAGCAGCCCAACTGTGATATCCGTCCACTACACAGAGTGTGCTCAGGCTGGCTGGCTGCTGCATAGGCACAATGGAGCAAAAATCACCGAAACACGAGAGCACAGCCA	19,T>C	aa/bb	T	C	b	a	a	b	-	h	-	-	-	-	h	-	a	a	-	-	-	-	h	a	h	h	-	a	a	b	-	h	b	h	-	a	a	-	-	h	a	h	h	h
49461	15	26.843		1	TGCAGGGTGGTTTGGATAGTTTCTTTCTTGTATGAGCTACATGTATGTCTGCATTAGCGTCTCTCTATGTCACTGAACTTTCACTGTTATCTCTTCATGTAGTCTCTTGT	58,G>A;74,G>A	aa/ab	GG	AA/GG	b	h	a	b	a	b	h	h	h	h	h	h	a	a	h	b	h	b	h	a	h	h	b	a	a	b	h	h	b	h	a	a	a	h	b	h	a	h	h	h
101192	15	33.935		-	TGCAGAAGAGACATAAAGGCACAAAAATATTTTGTTTTATAACAAACATTAGAATAAAAATTAGACCTAATATTATAGCTTACAATTAAATACTTCCCAGACAGATGTGT	63,G>A	ab/aa	G/A	G	b	h	a	-	a	b	b	h	h	h	h	h	a	a	h	b	h	b	h	a	h	h	b	a	a	b	h	h	h	h	a	a	a	h	b	a	a	h	h	h
39403	15	34.015		-	TGCAGGTCTATCAGCAGTCACATCATCAATAAAGACTAGTGTGCCCCCCTTCCACTGGCAGCCATACATGCCCATGTCATAACATTGCCTCCACCATGTTTACAGATAAC	95,A>G	aa/bb	A	G	b	h	a	b	a	b	b	h	h	h	h	h	a	a	h	b	h	b	h	a	h	h	b	a	a	b	h	h	h	h	a	a	a	h	b	a	a	h	h	h
29340	15	35.069		-	TGCAGATGAGAACGTGACCAGCCTCTCCGTTGGTCAGGTAAAAAACACGCCGACATATTGAAGCTTCTGTAGTTTTTTGTCGTCACAGTGAAATGCTCAGACTAGAAGCT	50,C>T	ab/aa	T/C	T	b	h	a	b	a	b	b	h	h	h	h	h	a	a	h	h	h	b	h	a	h	h	b	a	a	b	h	h	h	h	a	a	a	h	b	a	a	h	h	h
949	15	39.158	**	-	TGCAGCCACCCCAACCCTGAAAACCCACTGCTTCCTCTATGCTGAAAACCTTTTGTGTTAGCCACTGCTAACATTTAGCAACACAGTGCATGCAGCACAAAGCTTTTTCA	78,C>T	ab/aa	T/C	C	-	-	a	b	-	-	-	h	-	-	-	h	-	a	-	-	-	b	h	a	h	-	-	-	a	b	-	-	h	-	a	-	a	h	b	a	h	h	-	-
91086	15	41.299		-	TGCAGCTACTGTCCTGCACAACAGAGAACCCTAAAACCTTTTTGCTCTACTTTAAAGATGACAAACATCTGATACTTAAAACAGGGTTTTTTGTCAAGATTATTTTCTAT	28,C>G;29,C>G	aa/ab	CC	CC/GG	h	h	a	b	a	b	h	h	h	h	h	h	a	a	a	h	h	b	h	a	h	h	b	h	a	b	h	h	h	h	a	a	a	h	b	a	a	h	h	h
38012	15	45.93		-	TGCAGTTCTCTGAACAATCAGAGGTAAAGATGAATAAAATTAGAAAATTCATCATAATTCATCAGTCTGCTCATTTAGTTGTTTTTTTTTTTTTAAATTTAAATGAAAAT	92,T>A;93,T>A	aa/bb	TT	AA	-	-	-	b	-	-	-	-	-	-	-	-	-	-	-	-	-	-	-	-	-	-	-	-	-	-	-	-	-	b	-	-	-	h	-	a	a	-	h	-
75605	15	46.317		-	TGCAGTTCTTCTAATGGCCACTAGAGGCTGCCTCCAAAAGCAAGTCAATCCCCATAGACATCGCAGACATATTATTCCATCCTTTATACAGTATCTCTTTACTCCATATT	60,T>C	ab/ab	C/T	C/T	-	-	-	b	-	-	-	-	-	-	-	-	-	h	-	-	-	-	-	-	-	-	-	-	-	-	h	-	-	-	a	a	a	-	-	-	-	-	-	h
52449	15	47.043		1	TGCAGTTATTGGTTGCATCTGTAGTTTCAGGCGTTCACCCTAAAGTTCATATTTTAAGAAATCTTGAGCGATAAATATCTTTGACGTTTAAACGTTTACTTTGTTGGACT	106,G>T	ab/ab	T/G	T/G	h	h	h	b	a	b	h	h	-	h	h	h	a	h	a	h	h	b	h	a	a	h	b	h	a	b	h	h	h	h	a	a	a	h	b	a	a	h	h	h
89394	15	48.06		-	TGCAGTTACAGTATGTAAGTCATAACATTACACAACTTAATATACAGCATGAATGAATATGCTAACACAAAAACTAAGGTTGCAGTAAGAACAGAAAGTATCAAATGCCA	107,C>T	ab/aa	T/C	T	h	h	h	b	a	b	h	h	h	h	h	h	a	h	a	h	h	b	h	a	a	h	b	h	a	b	h	h	h	h	a	a	a	h	b	a	a	h	h	h
55683	15	49.194		1	TGCAGAGTCAATCACTACAGACCTCTAAATGTTATGTGGCCTTCAGATCAGCTCAAGAACTGTGCATAGAGAGCTTCATGGAATGAGGTTCTGTGGCCGAGCAGCTACGT	78,T>A	ab/aa	T/A	T	h	h	h	b	a	b	h	h	h	h	h	h	a	h	a	h	h	b	h	a	a	h	b	h	a	b	h	h	h	h	a	a	a	h	b	a	a	h	h	h
128509	15	51.361		-	TGCAGCAACACAGGTGTGCAGCAGACACTTGTGTGTGCGATGTTTTTTTATGCGCGCGGCTGCTGAGTTCTACGTACGCGAGCTGTTGAATTTACTTGCGAGGAATGAAT	49,A>G	aa/bb	A	G	h	h	h	b	a	b	h	h	-	h	-	h	-	h	a	h	h	-	h	a	-	b	-	h	a	b	h	h	h	h	a	a	a	h	b	a	a	h	h	h
110339	15	51.78		1	TGCAGTGGCTTCATTTACATGCTTTACTCAGTGTTATGTAAGCTAATGTTGTAAATTACAGCAGGTACTCACTGTCTTATGCTGGCAAATCTGGCTGCAAGTACTTAACT	77,T>C	aa/ab	T	C/T	-	-	-	-	-	-	-	-	-	-	-	-	-	-	-	-	-	-	-	-	-	-	-	-	a	-	-	a	-	-	-	-	a	-	b	-	-	-	-	-
49654	15	54.17		1	TGCAGCTGCGAGTCTTCAAATTCTTCTCAAGCCTTCATGCAGTTTTCACATTTTTCTTCCATGTGATCAACATCTCTCTTTAATATATATTAATTTTTTAAAATTTATTT	99,A>T	aa/bb	A	T	h	h	h	b	a	b	h	h	h	h	h	h	a	h	a	h	h	b	h	a	a	b	b	h	a	b	h	h	h	h	a	a	a	h	b	a	a	h	h	h
68027	15	56.669	**	1	TGCAGTCACATCACAGCCTCTGAAGTTTGTGATGTGCTGAATGCCCTGCCACACCTCCCGTGTGTTATTGCTGGACAGATGGGGCTCTATTTTCCTCCTGTAGTCCGCCT	35,G>T	aa/bb	G	T	-	a	h	-	-	b	h	b	h	h	h	h	a	h	a	h	h	-	-	a	a	-	-	b	a	b	h	h	h	h	a	h	a	h	b	a	a	h	h	h
36941	15	57.798		-	TGCAGACCTGAAGGAATGGTGCTTCACAGTGCAAATGGATAACGACCCAAAGCAAACTGCAAAAGTAACCCAAGAGTTTCTCAAGGCAAAGAAATATTAGATATTCTTCA	7,C>T	ab/ab	T/C	T/C	h	h	h	b	a	b	-	b	h	h	h	h	a	h	a	h	h	b	h	a	a	b	h	b	a	b	h	h	h	h	a	h	a	h	b	a	a	h	h	h
81159	15	59.01	**	-	TGCAGTGATTCTCAGATCATAAGCATCATTACGTTTAGATCAGAGCTTTTTCTTATGCTTAATAACACGACCTTCAGCTCCTCCTGCACTCATTACATGAGAGAGAAAGA	9,T>G	ab/aa	T/G	G	-	-	-	-	-	-	-	-	-	-	-	-	-	-	-	-	-	-	-	-	-	-	-	-	-	-	-	-	-	-	-	-	-	-	-	-	a	-	h	-
60511	15	59.685	**	-	TGCAGAAGGTTTTCTGTCTCTCAGACTCATCTGTCCTCCTTTCTTCTCCAGTTCAATTCAGTTTTAAGCTCCGATTCACAATAACAGTCATGTCAGGTGCTTTATATTTT	5,A>C	ab/aa	C/A	C	h	-	h	h	-	b	-	-	-	h	-	-	a	h	a	h	h	-	-	a	a	b	-	b	-	b	h	-	b	-	a	h	a	h	b	a	a	h	h	-
34522	16	0		-	TGCAGCCGCACATCCAGTCTCTGACGGCTCCTCCATCCTCCAGGGACTGGCCAAACGTCATCGTCACCCTGCCCACATACAGGGGGACTGTGTTCAGAGCTGTGGTTCAG	100,T>C	aa/bb	T	C	-	-	-	-	h	-	-	-	-	-	a	-	-	h	-	h	-	-	-	a	a	-	-	b	-	-	-	-	a	-	h	h	h	-	h	h	a	-	h	-
135206	16	1.989		-	TGCAGGTGAGCCACAGCTTCACCTGAGCTCCACAGTCATTTCAGAAACACTCTGACACATCAGCTCTGGTCAGTATTAGTCTGCTGATTCTGTGATTCTGTAAAGACAGG	9,G>C	aa/bb	G	C	-	-	-	-	-	-	-	a	b	-	-	b	h	h	-	-	h	-	-	a	a	h	a	b	h	-	a	-	a	h	h	-	-	b	h	h	a	-	h	h
30568	16	2.902		-	TGCAGTCAGGTGTTGAATGGAGTCCATCTGGTGATGGGTGTGATCAGTGATTGGATGGACGTGCAGATACTTGAATAAATTAAATCCTTTAATATGAATGCAGCTTCCAG	33,A>G	aa/bb	A	G	h	h	h	a	h	b	a	h	b	a	a	b	-	h	h	h	h	h	h	a	-	h	a	b	h	b	a	a	a	h	h	h	h	b	h	h	a	h	h	h
92921	16	13.014	*	1	TGCAGCCACATTGTCACTGCTTGCTGGTGTTCACACAGCTGATAAGACCATCTTGGGCCATGGTGCTAACATAATGCTAACAGAGTGAGACAGAGCCAGAGGAAGAGTGA	49,A>G	aa/bb	A	G	b	h	h	a	h	b	a	a	b	h	h	b	h	h	h	b	h	h	h	h	a	h	a	b	h	b	a	h	a	a	h	b	h	h	h	h	-	h	b	h
88177	16	18.628		-	TGCAGTTTCCACCTTTGAAAACATAATCAAGTCTTTCAGATGCACTTCATTGGCACATCATTTTATTTCCCAGTCAGCTGTAATACATTACCAGCTATCTTTTTTTCACA	68,C>T	aa/ab	C	C/T	-	-	-	-	-	-	-	-	-	-	-	-	-	-	-	-	-	-	-	h	-	-	-	-	-	b	-	-	a	-	h	-	-	-	-	h	h	-	b	-
29244	16	20.192		-	TGCAGCTCGTGTCTGGTCAGTACGACCTAAGGGTACAGTCCTACTCATCACAAACGCATGAAAGAATTGCAGTTTCCAACTACCCACACACCCCCTTGTAAAATGTGGAC	55,G>C	aa/bb	G	C	b	h	a	a	h	b	a	h	b	h	h	b	h	h	a	b	a	h	b	h	a	b	a	b	h	b	h	h	a	a	h	b	h	h	h	h	h	a	b	h
22831	16	31.854		-	TGCAGGTTGTAATAATCAAGTTATAAACAAGCTTGGTTTTATGAACTGTGCAGAAACAAGATAACTGTGACACTGAGCTGGCTTTCACACTTAATAAATGCCTTTCACCA	35,G>C	aa/bb	G	C	h	h	a	h	a	b	a	h	b	h	h	h	a	h	a	h	a	-	b	h	a	b	a	b	h	h	h	h	a	a	h	b	b	h	h	h	h	a	b	h
53049	16	32.348		-	TGCAGCTTCAATGTTTGCTGTCAGTCTGGTGAGTTCTGTTGGAGATACAGTAATTGGTAAATCTGATGGACCTCATAAATGATCAGCTGTAAATTCCCTATTTCTTATTC	69,A>G	aa/bb	A	G	h	h	a	h	a	b	a	h	b	h	h	h	a	h	a	h	a	h	b	h	a	b	a	b	h	h	h	h	a	a	h	b	b	h	h	h	h	a	b	h
71647	16	43.015		-	TGCAGTTAAGGCAGAAGAACATACTTGTGCAGTAATCAGATATGAGTGCCCTGGGGTACAGAATCAATCAAATTCTACATTAGCTAGAAACTTAAAGGTTTATAAAAGGC	5,T>C	aa/bb	T	C	h	h	a	h	a	b	a	h	h	h	h	h	a	b	a	h	a	a	b	b	h	b	a	b	h	h	h	h	h	a	h	b	b	h	a	h	h	a	b	h
55245	16	50.982		-	TGCAGAGGTCCAACAGCCAGCAGTCCTAAAGCAACCAGAGAAGGAGAAGGAAGATGATGCAAATATCCAAAAGAAAAAGTCTGAAAAACTGTTCCCTAACTCGGCCTTGT	77,A>G	aa/bb	A	G	h	h	a	h	a	-	a	h	h	h	h	h	-	b	a	h	a	a	b	b	h	b	a	-	h	h	h	h	b	-	b	b	b	h	h	h	h	-	b	h
109479	16	53.575		-	TGCAGAGTTCAGTGAATGTCACTCCAAGCCACATTCTGTTATTGTGTTTGTGGAATTGACATAAAAAAGGATTCTTGGATCTCAGATATGTTCAGTTTTGGGTAAGCATG	87,A>G	aa/bb	A	G	h	h	a	h	a	b	a	h	h	h	h	h	a	b	a	h	a	a	b	b	b	b	a	b	h	h	h	h	b	h	b	b	b	h	h	h	h	a	b	h
11557	16	56.738		-	TGCAGGATGAATGCAAATATCAGTTATTGTATACTATATAATATTAGTTACTGAGGTTAGAAAAGAAGATAAAGGTAAATGAAAGGTTTGTCACATCAGTTTCTAATAGG	6,A>C	aa/bb	A	C	h	-	-	-	-	-	-	-	-	-	-	h	-	b	-	h	-	-	b	b	b	b	a	b	h	h	h	h	b	-	-	b	b	h	-	h	h	a	b	-
31653	16	57.654		-	TGCAGAGCCCTGCCACTCACTGACACACAGACCAGCAGGAGCACAGAGAGAGAAGAACAGGGTCAGCATATTTTTATTAGCAGAAATGAAATTCTGCTCCCTCCCAGACT	94,T>A	aa/bb	T	A	h	b	a	h	-	b	a	h	-	b	h	h	a	b	a	h	-	h	b	b	b	b	a	b	h	h	h	h	b	h	h	b	b	h	h	h	h	a	b	-
70540	16	59.371		-	TGCAGACACTATTTCAAAGAAGTATTTTTATCGTTTGGTGTCTGAGCACATCCGTCCATTAAGCTGCTCCCCAAACTCCCAAAACATGAGAGAAAATGATCCGACACCCG	47,A>G	aa/bb	A	G	-	-	-	-	a	-	-	-	h	-	h	h	-	-	-	-	-	-	b	-	b	b	-	b	-	-	h	h	-	h	h	b	b	-	-	-	-	h	b	-
46790	17	0		-	TGCAGATAAAATATCTAATTGTTTTTTACTTTAAACAGTGTCATTAGACTGATCTACAAGCCAAATGAAGGTTCACACCATAATCTCTCTCTTACAGGTAGAGGCAGAAG	104,C>G	ab/aa	G/C	G	h	b	h	b	h	-	a	a	b	b	-	h	b	h	-	h	h	-	b	h	b	h	-	b	h	h	h	a	a	b	a	h	h	b	h	a	h	a	a	b
12790	17	0.058		-	TGCAGACTCAACGTGCTAGGTAAAACATAGTTCTCCTGCTTTCCAGAGTACGGCATTTATACCTCATTTTTATTTGTAAAATCACTTATTGTTTTATATGATAATACCAG	68,T>C	aa/bb	T	C	h	b	h	b	h	a	a	a	b	b	a	h	b	h	h	h	h	h	b	h	b	h	h	b	h	h	h	a	a	b	a	h	h	b	h	a	h	a	a	b
115098	17	0.543		-	TGCAGACAATAAAACTAAGTCAGCAACAATATTATTGTAAGGACTAAATGTATTGTTGTTGTTTTACCAGCAGTAACTCAACTCCTGAAGTGTTATACTTGATGTGGTAG	69,G>A	aa/bb	G	A	h	b	h	-	h	a	a	a	b	b	a	h	b	h	h	h	h	-	b	h	b	a	h	b	h	h	h	a	a	b	a	h	h	b	h	a	h	a	a	b
122665	17	0.741		-	TGCAGTTTCAAATTTCCGTAAATGTCACCTGGAAGACATTCGACTATGGTTGCTGGCGTTGCTAGCTTCACATTTCTCAAAACAAAGTTGCCAATAACCAGAGTTTGTTT	90,C>G	aa/bb	C	G	h	b	h	b	h	a	a	a	b	b	a	h	b	h	h	h	h	h	b	h	b	a	h	b	h	h	h	a	a	b	a	h	h	b	h	a	h	a	a	b
40728	17	1.12		-	TGCAGCCTGTTCAGACTCAGCTTGTTGATTCTGAAAATCATTAGTGTTATTCATATCAGGACAGCCTTATCAGTGTAGCTGTTTAAGCTGACAACAGCACGATTATTGTC	52,A>G	aa/bb	A	G	h	b	h	b	h	a	a	a	b	b	a	h	b	h	h	h	-	-	b	h	b	a	h	b	h	h	h	a	a	b	a	h	h	b	h	a	h	a	a	b
11226	17	1.784	*	-	TGCAGGAGAGGAAGAATAAGGAAGAGGGAAGAGTTAAAGAAAGGCAAGAATAAGCTTAATTAAAGCACACAGCAGTTATTTATACATCTAACCATGCACAGACATGGTGA	54,C>T	aa/bb	C	T	h	b	-	-	-	-	a	a	h	-	a	h	-	h	h	h	-	-	-	h	b	h	-	b	h	h	h	a	a	b	a	h	h	b	h	a	h	a	a	-
127074	17	3.137		-	TGCAGACTCCATCCATCATGCTGCTGAATGAAGGCCAGAGGTGTTTCTTGCAGAACATTAAAATGATGTGTAACGTCTTGGCTATAAAATGTCATCACTTCATCATTTTA	74,G>C	aa/bb	G	C	h	b	h	b	-	a	-	a	b	b	a	h	b	b	-	-	h	-	b	h	b	a	h	b	h	h	-	a	a	b	a	h	h	b	h	a	h	a	h	b
89023	17	3.995		1	TGCAGAACACTGCTGAAGCAGAATCTCAGCAAACATTGATGTTCATGGCTTCCATTGAAGTTTCTGGAGTCGCTTAGATCTCCAAACAAGTCCATCCAAAACTGAGACCT	71,G>T;76,G>A	aa/ab	GG	GG/TA	h	b	a	b	h	a	a	a	b	b	a	h	b	b	h	h	h	h	b	h	b	a	h	b	h	h	h	a	a	b	a	h	h	b	h	a	h	a	h	b
94265	17	5.088		-	TGCAGCATGTGGAGATCACACTGTCAAACCTTAATTAAGTCGCCTCACCTCCAGCGACAGAGGGGTGTTACTCTGCTCCTGCAAGTCATCAACAAGCACTGAAGCATGAC	69,G>A	aa/ab	A	A/G	h	b	h	b	h	a	-	a	b	h	a	h	h	b	h	h	h	h	b	h	b	a	-	b	h	h	h	a	a	b	a	h	h	b	h	a	h	a	h	b
51524	17	8.237		-	TGCAGCATTGTATGGAGATCTGGAGTGGGGCCTCTAAATTGGCAGAGTGGGGTGGTGGTCCCCATCTTTAAAAAGGGGTACCAGAGGGTGAGCTTCAATTATTGGGGGAT	15,A>C	aa/ab	A	A/C	h	b	h	b	h	a	a	a	b	h	a	h	h	b	h	h	a	h	b	h	b	a	h	b	h	h	h	a	a	b	a	h	h	b	h	a	h	a	h	b
27422	17	9.034		-	TGCAGTGAAGGTACTCATTACCTCTCTTCTTCTCTCCTTGAAGTAGAATTAGTGATTTGACTGCATCCCATGGTGGCTTTTAACCTATTCGGACATTTGTATTTGCCATT	26,T>C	ab/ab	T/C	T/C	h	b	-	b	-	h	-	-	-	h	-	h	-	b	-	h	-	-	-	h	b	a	-	b	h	h	-	a	a	b	a	h	h	b	h	a	-	a	h	b
33223	17	10.428		-	TGCAGCATTGCTTTCCTGTCTTACTTGCAATAGTGTTGCATTTTACTGTTAGATTTTTTTATGGCATTTATAGCTTGTTATTCACCATTTTATCGTCATCATCCTCACCT	30,T>C	ab/ab	T/C	T/C	h	b	h	b	h	h	a	a	b	h	a	h	h	b	b	h	a	h	b	h	b	a	h	b	h	h	b	a	a	b	a	h	h	b	h	a	h	a	h	b
10493	17	11.506		-	TGCAGAGTTGGAAAAAAACCAAACAAAAGGACAAGGTGGTCGATTTTACACCACACAAACTGGATTACCACGCATGCATAAATATACAATGAAAAAGAAAAATGCAGACC	63,A>G	aa/bb	A	G	-	-	-	-	-	-	-	-	-	-	-	h	-	b	-	-	-	-	-	h	-	a	-	-	h	-	-	-	-	-	-	-	-	-	-	-	h	-	-	-
18097	17	12.37	*	1	TGCAGCAGCCACTGGTGTGAATGTCTCTGACCAAACAATCAGAAACAGACTTCATGAGGTGGGCCGTGTGCTCACTGCCTGATTGGTATTTGTCATAGAATTCCAGAATT	101,A>T	aa/ab	T	A/T	h	b	h	b	h	h	a	h	b	h	a	h	h	b	h	h	h	h	b	h	b	a	h	b	h	h	b	a	a	b	a	h	h	b	h	a	h	a	h	b
127565	17	12.424		-	TGCAGCATTCATCTGTTGTCCTTGCATTTTACTGTCATATTTTAATGTTCTTTGTAGATTTTTAATCAACATTTGATAATGTCTCTGGTGTAGGTGACATAGGGATCATT	33,C>G	aa/ab	G	C/G	h	b	-	b	-	-	-	h	-	-	-	h	-	-	-	-	-	-	-	h	b	-	-	b	h	h	-	a	-	b	a	h	-	b	-	a	-	a	-	-
113677	17	15.332		-	TGCAGCCCTGATGTTTCAGAGATTACCTGACAGCAGTGCAAGTGAGAGCACAAAAGTCCCAGGCAGTAGCATTGGTCAGTAAACAGCCTTCACCATCCCATTGTGTTGAT	97,C>T	ab/ab	T/C	T/C	h	b	h	b	h	h	a	h	b	h	a	h	h	b	h	h	h	h	b	h	b	a	-	b	a	h	b	a	a	b	a	h	h	b	h	a	h	a	h	b
54760	17	15.832		-	TGCAGCATCACTACATGATTTCCCTAATCCGCGATACAGGAACAGCTGACTGTCTCCACCACTCCACTTTCCCTTAGTATGACCCATGCTAAGCGCTTAGCTTGGCCGAT	31,A>C;109,T>A	cc/ab	CT	AA/CA	-	b	h	b	h	h	a	h	b	h	a	h	h	b	h	h	h	h	b	h	b	a	h	b	a	h	b	a	a	b	a	h	h	h	h	a	h	a	h	b
37387	17	16.314		-	TGCAGCACAGGACAGTCTGAAAGTATCACTGGCTTCAATTTCTTCTTCTTTTTTTTTTTTAAGTTTCACACAGAGCCACAGATTTCAGATGTGCTGTGTGCAGCTATGCT	50,C>T	aa/ab	T	C/T	h	b	-	b	-	-	-	h	b	-	a	h	h	b	-	-	-	-	b	h	b	a	-	b	a	h	b	a	a	b	a	h	h	h	h	a	h	h	h	h
7463	17	16.887		-	TGCAGAAATTGCAACAAATATAAAATAACAGTTCTCTAAAGATATTTTAAATGGCCAAAAAGCACTGGATTGATTATAATGTACAATAACACAGACTCATAAAGATTGTT	50,A>G	ab/aa	A/G	G	h	b	h	b	h	-	-	-	-	-	a	h	-	b	-	h	-	h	b	h	b	a	-	b	a	h	b	a	a	b	a	h	h	h	h	a	h	a	h	-
107705	17	17.593		1	TGCAGGATGAGACTTTGAATTTTGTCTTCTTTTTAAGATGCTAAATAAAATTTCAGTTGAAGGATGCAAAATAAAATTCTAAAAACTCAAAGATCATTTAGGGAGATGTT	51,T>C	ab/aa	T/C	C	h	b	h	b	h	b	a	h	b	h	a	h	h	b	h	h	h	h	b	h	b	a	h	b	a	h	b	a	a	b	a	h	h	h	h	a	h	a	h	b
48289	17	19.11		-	TGCAGTAACCTTGACAGGAGTTGACCTCTGTGATTATAATCCTTAGTTTGTGATCTATAGGTGTTTTTTTTTCTTTTGTTTTTTCAAATCTGTAAAGACTAAAATCAGTT	63,T>G	ab/ab	T/G	T/G	h	-	-	-	-	-	-	-	-	-	-	-	h	-	-	b	-	-	-	h	-	-	-	-	-	-	-	a	a	-	a	-	h	-	h	a	h	-	-	-
48588	17	19.736		-	TGCAGGTGGTGACTGATACACATTTCCCTGTGTACCATAACTGGATGTGTTCACAGACATTGACATATTGTGGCAATCTACCAATAATACTGCTTTTTTTGTGTGTTAAA	58,A>G	ab/ab	G/A	G/A	h	b	h	b	h	b	a	h	b	h	a	h	h	b	h	b	h	h	b	h	b	a	h	b	a	h	b	a	a	b	a	a	h	h	h	a	h	a	h	b
46835	17	22.041		-	TGCAGGCAGACCATATCACCTGGACTCTTTAACTAAGGAGCCATGATGCTGTATAGTAACAAAAAATATCTGATAGAAGCATGTGTTGCTCAAAAATCTGTGTATATCAT	45,T>A	aa/ab	A	A/T	h	b	-	-	h	-	-	-	-	-	a	-	-	b	-	h	-	-	-	-	b	a	-	b	a	-	-	-	h	b	a	a	-	h	h	a	h	-	h	-
76129	17	26.43		-	TGCAGCAGGAAAAGAAAACGGCCTTCACGTCTGTCAACAAGGAGTGATACAGCACTCTCAGGTCCAACCTGAAGAGAGCGGTTAAGGCAGTTAAGGGAGACTACAGGCAG	43,G>C	aa/bb	G	C	h	b	h	b	h	b	a	h	b	h	a	h	h	b	h	b	h	h	h	h	b	a	h	b	a	h	b	a	h	b	-	a	h	h	h	a	h	a	h	b
22292	17	26.548		-	TGCAGGTCTACACCAAAGCCCAGTATCAGATAAATAACTATTATTTATCTTATACTATTATCTGAAACTGTGAGTCAGACTCTTTTAGAGTCCGAGTGTAGAAGCAGAGC	50,T>G	aa/bb	T	G	h	b	h	b	h	b	a	h	b	h	a	h	h	b	h	b	h	h	h	h	b	a	h	b	a	h	b	a	h	b	a	a	h	h	h	a	h	a	h	b
35124	17	37.877		1	TGCAGTCAAAACAGTAATATATTTAAAGTTTTACAACAACCTATTTATTTGAGAGCTAATTTATTATGTTGGGGCTACTTTACTGTGCAAAACCTCTCTGATTTATGGGA	44,T>G;45,T>C	aa/bb	TT	GC	b	b	h	b	h	-	a	b	b	h	h	h	-	b	h	h	-	b	h	h	b	a	h	b	a	h	b	a	h	b	h	h	h	h	h	a	a	h	h	b
23016	17	38.452		-	TGCAGCAGATGAACACTATCTGAAAGTCATGATCTCAATAAATAAGAAAAAGTTATGAAAGCAGAAAAGCATGGTCAGACTTTGGTCATGCAATATAATGTGGAAAGCAT	51,T>G	aa/ab	G	G/T	b	b	h	b	h	b	a	b	b	h	h	a	-	b	h	h	h	b	h	h	b	a	h	b	a	h	b	a	h	b	h	h	h	h	h	a	a	h	h	b
13112	17	38.569		-	TGCAGGGTCACACTGACTGCTGTAACTGCTCTGAGCGTGTACACAGCATCTTTATGGGCACAGTATGCTTAGTATAACGCTACTAAGATGCTTCTGAAGCCAGTCTCCCA	48,T>A	aa/bb	T	A	b	b	h	b	h	b	a	b	b	h	h	a	h	b	h	h	h	b	h	h	b	a	h	b	a	h	b	a	h	b	h	h	h	h	h	a	a	h	h	b
85372	17	42.531		-	TGCAGCAGTTTGTCTTTCAGGGGCATTTTTCTGAAAGTTGGATGCATTAAAAGTTCCACATCCAGTTCAGAACCTCATCAACATGGTGGCAGATGGGAAATCACTGTGAT	42,T>A	aa/bb	T	A	b	b	-	b	-	-	-	b	-	-	-	-	-	b	h	h	-	-	h	h	b	a	-	b	-	-	-	a	h	b	h	-	h	h	-	-	-	h	b	b
58246	17	51.902		-	TGCAGTGAGTGAGAAAGCGGAGCATCGTGCAGCTGTACTTTACAGCTGGAAATGAAAACAGTGTAAACAGTGATGCGTTTTAAGAGGAAATTCTCAAGTGTGGGAACACC	76,A>G	aa/ab	G	A/G	b	-	-	-	-	-	-	-	-	-	-	-	-	b	-	h	-	-	-	h	-	a	-	-	-	h	-	-	-	b	h	h	-	-	-	a	h	h	h	-
123711	17	53.611		-	TGCAGCCACCTACGCAGAAAAGCTTCTTTCGTAAAGCCAATTAATCAATTTGGTTTCAGGGTTAGTTTTATAAGTTAACAAATAACTGTTTATTCAACAATTTGCCAAGT	70,C>T	aa/ab	T	C/T	b	b	b	b	h	b	a	b	h	h	h	a	h	b	b	h	-	b	a	h	b	a	h	h	a	h	b	a	h	b	h	h	h	h	a	a	h	h	h	h
133252	17	53.879		-	TGCAGCAATGCCCAGTATGAGTAAATAAGGATCATTTTGAATCATGCAAAGCTACTCTAGTAAAGGACACACGTAAAATAAGGAGTTGGAAATGAGTGTAATGCATCCCC	98,T>A	aa/ab	T	A/T	b	b	b	b	h	b	a	b	h	h	h	a	h	b	b	h	h	b	a	h	b	a	-	b	a	h	b	a	h	b	h	h	h	h	a	a	h	h	h	h
84397	17	53.992		-	TGCAGTTTCTGCTCAATGCATGGTAAGTTTGGGGAAAACACTCTTATTCTGTTTTGCTCAACAAAATCAAATCTGTGGGACTGAGCCGCCTCTCACTCACCGCTCTTCTT	69,A>G	aa/ab	A	A/G	b	b	b	b	h	b	-	b	-	h	h	a	h	b	b	h	h	b	a	h	b	a	h	b	a	h	b	a	h	b	h	h	h	h	a	a	h	h	h	h
118453	17	55.204		-	TGCAGTTTAACGCTAGTGACGAGCAGGCATCAGAGCACTCACCTGTGTAGCGTCACCAGGTAAACCCGCAGGCTCTTTTTTTGTTAAAAACAATGCATTTACATCTTTCC	104,C>G	aa/ab	C	C/G	b	h	b	b	h	b	a	b	h	h	h	a	h	b	b	h	a	b	a	h	h	a	-	h	a	h	b	a	h	b	h	h	h	h	a	a	h	h	h	h
80912	17	55.288		-	TGCAGGCTGTGAGGAACGTCACATTTACAAACACAAACAGAGACCAAAAAGTTGTCGGATCGTGATGCGGCTCTGTCTCGCTGCCCTTCTTACCAGGCGGAGGTGAGACC	16,C>T	ab/ab	T/C	T/C	b	h	b	b	h	b	a	b	h	h	h	a	h	b	b	h	h	b	a	h	h	a	h	h	a	h	b	a	h	b	h	h	h	h	a	a	h	h	h	h
35209	17	55.99		-	TGCAGAGGTAACACATGCAACATGTGGCAGTGACATCGTAGCTGAGTGCTTCATATATTTTATCTATTTTGATCAGTTTTTCTTGATGCCATTTTGGCTCCAATGTGGGG	103,T>A	ab/ab	T/A	T/A	b	h	b	b	h	b	a	b	h	h	h	a	h	b	b	h	h	b	a	h	h	a	h	h	a	h	b	a	h	b	h	a	h	h	a	a	h	h	h	h
58207	17	56.405		-	TGCAGCGGTTTTTCAGATTTCCTTCTTCTTAGTTTTTATTTGTTGTGAAGAGTTAATTATGTCTCTGAATGTATAAATAAATTTTGCAGTATTCACTTCTCAAAGGAGTT	44,G>T	aa/bb	G	T	b	-	b	b	-	b	-	b	h	h	h	a	h	b	b	h	h	b	a	h	h	a	-	h	a	h	b	a	h	b	h	a	h	h	a	a	h	h	h	h
18930	17	56.647		-	TGCAGTGCAGAAACCTCTAAGATAAAATTGTTTAACCCCAATTTCAAACAAAGGTTAAATAACTAGGTACAAATGGGTTTTTTTAAATAATAAAATGAAACAGGATTAAT	96,G>A	aa/ab	G	A/G	b	h	b	b	h	b	a	b	h	h	h	a	h	b	b	h	h	b	a	h	h	a	h	h	a	h	b	a	h	b	h	a	h	h	a	a	h	h	h	h
18792	17	56.651		-	TGCAGCTCCTCCCCCTTCCTGCAACAATAAGCCACCAGACAAACGTCTGTATCAGCACTGCCCCATCAGGTGAGACTGTGAATTACACCTTTGTGACGCTGCTTTATTTA	97,G>A	aa/ab	G	A/G	b	h	b	b	h	b	a	b	h	h	h	a	h	b	b	h	h	b	a	h	h	a	h	h	a	h	b	a	h	b	h	a	h	h	a	a	h	h	h	h
44772	17	56.766		-	TGCAGGAACAATTTGAAGGGTTCTGTGGGTTTGGAAGTCCAGACGTTCGTCATCGTACGACCTGGGGTCCTGTTTTCAGTCAAGATGAAAGTGTGTGGTCTGATGCTGAT	51,G>A	aa/ab	A	A/G	b	h	b	b	h	b	a	b	h	h	h	a	h	b	b	h	h	b	a	h	h	a	h	h	a	h	b	a	h	b	h	a	h	h	a	a	h	h	h	h
56405	17	57.142		-	TGCAGACACACACCGAGGAAAATAAAACAACCTGATATTAAATATATGAAAACGTGTTACTGCAAACAATATTTACGCATCATTAAAATATGAGAAAATAATATGTGAAA	30,C>A	aa/bb	C	A	b	h	b	b	h	b	a	b	h	h	h	a	h	b	b	h	h	b	a	h	h	a	h	h	a	h	b	a	h	b	h	a	h	h	a	a	h	h	h	h
117088	17	57.722		1	TGCAGCGTGGGATTAAATCTGAATCCAGTGATCTTTTTTGAGCCTGTGGATGACTAAAGGCAATAGAGTGAGGAGAGGAAGGCCTGCGTTATCCAAACACTGCTCTGCAA	33,C>T	aa/ab	T	C/T	-	-	b	-	-	-	-	-	-	-	-	-	-	b	-	-	-	-	-	h	-	a	-	-	a	h	b	-	h	-	-	a	-	h	a	a	h	-	h	-
42618	17	58.254		-	TGCAGCCTCCACCGCAGCAGATCTCAGGGCTTTCACTCTTTGTCTGGGGCGCAGTTTGGGATTTTTATATTTGATCAAGGTTTTAATTTACAGGCTGAAAGTGTGATGGA	104,A>G	aa/ab	G	A/G	-	-	-	-	-	-	-	-	-	-	-	-	-	-	-	-	-	-	-	h	h	-	-	h	-	h	-	-	-	-	-	-	-	-	-	a	-	h	-	h
7643	17	58.387		-	TGCAGGCCGACTGAAAGCTGACGGGAAGGAGCTTTGAAAACAAAATCTCCAAACATAAACCAGCAGAGAAATGGGAATGTGCAAGGAAATGTTGCATTGTGGAAAAAGCG	42,A>G	ab/aa	G/A	A	b	b	-	-	-	-	-	-	-	-	-	-	-	b	-	-	-	-	-	-	-	a	-	-	-	-	-	-	-	b	-	-	h	-	-	a	-	-	h	-
54044	18	0		-	TGCAGGGAGCTGTTCCCATAGGACAAATACAGCTTCAGCCACTTTGGATACATGTTTCTGAGGAGGTTTTCATTGTTCTGTGTTCTCCTTCTGTCAGTGTCCCACTTCTG	57,C>T	aa/bb	C	T	a	a	a	h	-	-	a	-	-	h	-	h	-	b	-	-	-	-	-	b	b	h	-	h	a	h	h	b	a	h	-	h	h	b	h	-	h	a	b	b
123744	18	0.273		-	TGCAGATGAAACAGCACAAAAAAGAAGCAGCATTAATAAAGACATTTTGTCCTCATCGTATACATATATATGGTTGGAGTAAGTGCTGATCGTGTTCCCGTTTAAACACT	62,C>T	aa/ab	C	C/T	a	a	a	h	-	-	a	b	-	-	-	h	-	b	-	-	-	-	-	b	b	h	-	h	a	h	-	-	a	h	a	h	h	-	h	h	h	-	b	b
737	18	1.011		-	TGCAGCGTGTCCTAATACTTAAACAGACCATGATTATTTGTTATGGATTGGTGTGTTACGTGTGCTGTCTTAACGCATGCTTACACTCTCGTACAGAGGAGAGAGAAAAC	79,C>T	ab/ab	C/T	C/T	a	-	a	-	h	-	-	-	-	-	b	h	-	b	-	b	-	-	h	b	b	h	-	h	a	-	-	b	a	h	h	h	h	h	h	h	h	a	b	-
89565	18	1.76		-	TGCAGTCCTGAAACCTCAACAGCGACAAAGGTCAACAACACCATCAGTTTATATGAGATAAAACAAGACCTCTACTCTTTCTCGTCCACATCCTATCTGATGCTCCAACT	78,T>G	aa/ab	T	G/T	a	a	-	-	h	-	a	b	-	-	b	-	-	-	h	b	-	-	b	b	b	h	h	h	a	h	h	b	a	-	-	-	h	h	h	b	h	-	b	-
65025	18	1.989		-	TGCAGTATGACACTAGTGCACTTCAGCAGGTTCAGCTTGGCGTGGTTCTGTAGCTGCCTTCCTCTAATCTTTCACTCTGTCTCCATCTTTCCCCTCCTCCACAATAAATA	41,G>A	aa/bb	G	A	a	-	a	-	-	-	-	b	-	h	-	h	b	b	-	b	-	b	h	b	b	h	h	h	a	h	h	b	a	h	h	h	h	h	h	h	h	a	b	-
17740	18	2.094		-	TGCAGAGGGTCCCCTGGATCTGGAACAGCAGAGTTTATGGACCTGAGCAGCAGCTTTTCCAGGCACCTCATTGGAACTGACATGAGTTGTTTTTTAGCAACTGCTATGCT	102,A>G	aa/ab	G	A/G	a	-	a	h	h	a	-	b	-	-	b	h	-	-	h	b	-	-	h	b	b	h	h	h	a	h	h	b	a	h	h	h	h	h	h	h	h	a	b	-
82197	18	2.44		-	TGCAGGCAAGGATGAAGGCTCTGAAGATGGACAAGATGGAGGAGGACGGAGGAGATGAAGATGTTGAAACAGACAATGTAGGTGATGATGGCTCTGATGCAGAGGAAGCA	88,T>C	aa/ab	T	C/T	a	a	a	h	h	a	a	-	a	h	b	h	b	b	h	b	-	b	h	b	b	h	h	h	a	h	h	b	a	h	h	h	h	h	h	h	h	a	b	b
79433	18	2.585		-	TGCAGAGGGCAGGGAGAACCCAACTTTCACTGAATATGTGTAACAGCTCTGCTGCCTGTGAGACACAACCACACAGAGGTGCTGTGTAAGTGTGTGTGTCTGTCTTAGCC	22,A>T	aa/bb	A	T	a	a	a	h	h	a	a	b	a	h	b	h	b	b	h	b	a	b	h	b	b	h	h	h	a	h	h	b	a	h	h	h	h	h	h	h	h	-	b	b
78539	18	2.857		1	TGCAGAAAGAGATCAACCCTCTTCCTCAAAGAAGACCAAGTTTCGGCCCCCGCCACTCAAAAAGACGCCCGACTCTCATGACAAGTAAGTGGGCTGATGACCCTTAATGT	105,A>T	aa/bb	A	T	a	-	a	h	h	a	a	b	-	-	b	h	-	b	-	b	-	b	h	b	b	h	h	h	a	h	h	b	a	h	h	h	h	h	h	h	h	a	b	b
114020	18	2.937		-	TGCAGGATACATAACGAACAGATGCTAGAATATAAAGTGTATGTTCTCTAAAAACCTGAAACCCAGTGAGGAATCCATCATGTTTGTGTGTTTTTCTGTCACCCCCCCCC	98,T>A;109,C>T	aa/bb	TC	AT	a	a	a	h	h	a	a	b	h	h	h	-	-	b	h	-	a	-	h	b	b	h	h	h	a	h	h	b	a	h	h	h	h	h	h	h	h	a	b	b
26219	18	3.764		-	TGCAGAATGACTCAGACAGACTCGCCCACCGCAAGAATCCAGTGCTGTTTGAACACGTGAATAATGACAACAATACAAATCAAACCCTGCGCAGTCGCACTAATTTCAGT	8,G>C	aa/bb	G	C	a	-	a	h	h	a	a	b	a	h	b	h	b	b	h	b	a	-	-	b	b	h	h	h	a	h	h	b	a	h	h	h	h	h	h	h	h	a	b	b
136024	18	4.203		-	TGCAGAGCAGCTTTCTGCTGCTACAGAACAGCATTTAAAATGCTTCTCCTGACTGAGTGAACCAGCCTCTGTAAATGTAATGAAAACGTTTCCTCTTAGTACTGCCCCGA	97,A>G	aa/bb	A	G	a	a	a	a	h	a	a	b	a	h	b	h	b	b	h	b	a	b	h	b	b	h	h	h	a	h	h	b	a	h	h	h	h	h	h	h	h	a	b	b
29586	18	4.493		3	TGCAGCACTTCCTCTGGATTACTGGTGTTCAGCTCCGTCTGTCCGATTGCTTTTATCTGAGAAGTTGAGATGACATTAGTTTTATTATTGAAGGGGAAAAAGGACATTAT	47,T>C	aa/bb	T	C	a	a	a	h	h	a	a	b	a	h	b	h	b	b	h	b	a	b	h	b	b	h	h	h	a	h	h	b	a	h	h	h	h	h	h	h	h	a	b	b
48265	18	4.939		-	TGCAGAAAACTTGGTGCACATCTTGAATAAAGTTTCTCTGAATGATCAGAATTATTCACAAAGACACATATAAGCATAAACAGACTGATCTTTTTTTTTTTTTTTTTTTT	13,G>T	ab/aa	T/G	G	a	-	h	-	h	-	-	b	-	-	b	h	-	b	-	-	-	-	-	-	b	h	-	-	a	h	-	-	-	-	h	-	h	h	h	h	-	a	b	b
35783	18	6.246		2	TGCAGGACCTCCCAAAGGATACTCCAAGGGACACGGTCGAATGCCTTCTCCAAGTCCACAAAGCACATGTAGACTGGTTGGGCAAACTCCCATGCCCACTCAAATATTCT	88,C>T	aa/bb	C	T	a	-	h	h	-	-	-	b	-	h	b	h	b	-	-	b	-	b	h	b	b	h	h	h	-	h	h	b	a	h	h	h	a	h	h	h	h	a	h	b
375	18	6.967		-	TGCAGCTCCTCTTCCTTCAGTTTTTTTGAGTGAATTTCTTGTACTTTATTCATCTATTAGCATGAATTAGCTGGTGTCTGCGTCTGAGTGTTGCACTCATACAGTTAACT	55,T>A;81,G>A	cc/ab	AG	AA/TG	a	a	h	-	-	a	a	b	a	-	b	-	b	b	-	b	a	-	h	b	b	h	h	h	a	h	a	b	a	h	h	h	a	h	h	h	h	a	h	b
60870	18	16.288		1	TGCAGTGGTATACTTGCTTGTCACTTCCTCTCTTCTGACAGCTTGTGACAGTGGGACAGAAACAGGAAGCTGAGGGCAAGTTTTCAACACGCCAACTTCCTGTGTGACGT	78,A>G	aa/bb	A	G	a	a	h	b	h	h	a	b	a	a	b	b	b	b	h	b	h	b	h	h	b	b	b	h	a	h	h	h	a	h	h	h	a	h	h	h	a	a	h	b
38997	18	16.349		-	TGCAGCCTCCGAAGCTACCTCTGAAGGCCTTCAGATATCCGAAGATGAAGACGACCCCCTGAAATATGTAGAAGCGCAACAGAGGTGCCACGGGGCCCGACACGAGAGCA	42,A>G	aa/bb	A	G	a	a	h	b	h	h	a	b	-	a	b	b	b	b	h	b	h	b	h	h	b	b	b	h	a	h	h	h	a	h	h	h	a	h	h	h	a	a	h	b
3404	18	17.872		-	TGCAGTGGGTCTAGCAGGGGGCTTGTGATGTCCTTCAGGTAGGTCAACACTAATCTCTCAGCTCATTCTCTTTCTCTTGACAATACTTTAAAGATAGAACACATTTTGGG	64,A>G	aa/bb	A	G	a	a	h	b	h	h	a	b	a	a	b	b	b	b	h	h	h	b	h	h	b	b	b	h	a	h	h	h	a	h	h	h	a	h	h	h	a	a	h	b
115422	18	23.561		-	TGCAGATGAAAAGGGAGAGATGAAAGTAAGAAGAGAGAAAAAGGCGAGAAACAGAGAAATTCATAAAAGCGCTGTTGCAAACAATTGCCATTAATGACATCATTTTTTCC	23,A>G	aa/bb	A	G	a	-	h	b	-	-	a	-	a	a	b	b	-	b	-	h	-	-	h	h	b	b	-	h	a	h	h	h	a	-	h	-	a	-	h	h	a	a	h	-
85516	18	28.049		-	TGCAGTATTTTCATGCAGTCTTTGAATAACACAAAGTCAGCATACTTCACTTTGTTTTGCTCTCCCTGGAAATACAGCAGCTCTTCTTTTAGCTAGCAGACACACTGTGT	17,G>A	aa/bb	G	A	a	a	h	-	b	h	a	b	a	a	b	b	-	b	-	h	-	-	-	h	b	b	-	h	a	h	-	-	a	-	h	h	a	h	h	h	a	h	h	-
111650	18	28.714		-	TGCAGAACCAAAGATGTCAAATAAAACAGCCTTTATATAGCTATCAGTTCTAACTGTCTTTACAGATATGGAAAATGATATGTTTAGTTGTCCATCTCTGTTGGTGAAGA	80,T>C	aa/bb	T	C	a	a	h	b	b	h	a	b	a	-	b	b	h	b	-	h	h	b	h	h	b	b	b	h	a	h	h	h	a	h	h	h	a	h	h	h	a	h	h	b
50161	18	31.403		-	TGCAGACTACCAGGAGGGAAAGTGTTCTGAAAGTATGCAGAAAGAAAAAGCAGACTCTCCCTAGACAGAAGCAGACATGAGCATGTATCTGCACGTGCACACTGCTGACT	79,A>C;93,C>T	ab/aa	CT/AC	AC	a	a	a	b	-	-	-	b	a	-	b	b	h	b	-	b	-	-	b	h	h	b	-	h	a	h	h	h	a	-	h	h	a	h	h	-	a	h	h	-
40788	18	31.821		-	TGCAGCTGTAAGTGGTATAACACTAAATGGACTAGTTCATATATAGCGCTTTTCTACTCTAATTGAGCACTCAAAGCGCTTATACAACATCTTTGCATTCACCCATTCAT	38,A>G	ab/aa	G/A	A	a	a	h	b	b	-	-	b	a	a	b	b	-	b	h	h	-	b	b	h	h	b	b	h	a	h	-	h	a	h	h	h	a	h	h	a	a	h	h	b
68597	18	32.277		2	TGCAGAAAGTTGGTGACCTCTACGCCTCAGCATCCACTGACCTCGCCCTGTCATTTTACGTGGCCTACCACTTTGTGGCTGAGATGCTGTTGTTCCCAGTCATTTCTACT	44,G>A	ab/aa	A/G	G	a	a	-	-	-	h	-	-	-	-	-	-	-	b	-	-	-	-	-	-	-	b	-	h	a	h	h	-	a	h	-	h	-	h	h	a	a	h	h	-
31725	18	32.573		1	TGCAGACATTGAGGACAGCTACAAATACCTTGGAATCCCACAGCCAAATGGGAATCATGAAGAGGCTGCTAGGAAAGTTGCAACCTCTAAGTACCTACAGAGCGTAAGGC	102,C>A	ab/aa	A/C	C	-	-	-	-	-	-	-	-	-	-	-	-	-	b	h	-	-	-	-	-	-	-	-	h	-	-	-	-	-	-	-	-	-	-	-	a	-	-	h	-
78792	18	42.097		-	TGCAGCAATCGACCATGTCACCCAATTATCAAGATTCTCCCATGTCGCCCAAACCACATGCTGCTGAGTCATACAAAAACAATAAAAAGAACAGTTTGTCCTGCTTTACC	58,T>A;61,T>C	aa/bb	TT	AC	a	a	-	-	h	-	-	b	-	-	b	b	-	-	-	-	-	-	-	h	h	-	-	h	a	h	h	-	a	b	a	h	a	h	-	a	-	-	h	-
62049	18	42.488		-	TGCAGGGAGGTGGAGCATGGGAAAAAGGAAAAACCCTTTAGATTTCGGTGTGGACCTGGATCATGTTCTTAAAAGTGCCCTCTAGTTAGTGGATATGGTTTTAAGCTATG	64,G>A	ab/aa	G/A	G	a	a	h	b	h	b	a	b	a	a	-	b	h	b	h	h	h	b	b	h	h	b	-	h	a	h	h	h	a	b	a	h	a	h	a	a	h	h	h	h
95987	18	44.778		1	TGCAGATCGCTCTTGGCTCTGATTATCTGCTCTGTCTTTAGCAATAATCATTAAAAAAAATAGTTAAAATGCAACATGTGAGCTTTAAATACATGCTGCTGTAACCACAC	10,T>G;14,G>T	aa/bb	TG	GT	-	a	-	-	-	b	-	-	-	-	-	-	-	-	-	h	-	-	-	h	h	b	b	-	a	-	-	h	a	-	a	-	a	-	a	a	-	h	a	-
55041	18	54.781		-	TGCAGTCCGAATGCCATTCCGATATCATTGCTGTAGATTCTAGTGGTGTGGATCAGTGAATCGATATCTTGTTCACTTCTGGCATACAGTGTGATGTCATTGTGATGTCA	20,G>C;101,G>A	ab/cc	GG/GA	CA	h	a	a	b	h	b	-	b	a	h	b	b	a	b	b	a	h	b	b	h	h	b	b	h	a	h	h	h	a	h	a	b	h	h	a	a	h	h	h	h
112607	18	55.688	***	-	TGCAGATTTCTCTGTGGCATCATCAGTGTGGAAGTTAAAATCACCCACAATAAGAAGTTTGGACAATTTGAAGATCAAAGTCAGGAAATCGATGAACCCTTTAAAAAACA	97,C>T	aa/bb	C	T	-	a	a	b	-	-	a	-	a	h	h	b	a	b	-	a	h	b	b	h	h	b	b	-	a	a	-	h	a	h	a	b	h	h	a	a	-	-	-	h
37705	18	58.016		-	TGCAGAACTGCAAGACTATCCTGCTCTCTGACGGAGACGGTCGCATTCTATCTCTCTCCCTGCCCTCCTTATCTCTCCTGCTTGCTGCTTGCTGTGAGAGCGTCTCTCAC	39,G>A	aa/bb	G	A	h	a	a	b	h	b	a	h	a	h	h	b	a	b	b	a	h	b	b	h	h	b	b	h	a	a	h	a	a	h	a	b	h	h	a	a	h	h	h	h
89736	19	0		-	TGCAGCAGTGCCCAGGATGAGATACAGAAGGATTACTCTAACAGTGGATGATGCAGAGCTGCTCCCATCGAGTACCAAACCCTTCAGCGGTATCGTCTGTCCCTCTGAGA	46,G>A	aa/bb	G	A	h	-	b	-	-	b	b	a	-	-	a	b	h	h	b	a	-	h	b	a	b	-	b	h	-	h	h	a	h	h	h	h	a	b	h	b	-	h	h	b
115435	19	0.61		-	TGCAGACAGAGCATCAGTCCACAACACAAAAATGTATTTTCTGTTCTCTGTGACTAAAAACCAAAAGCTCTCCTGATACATCAGCTAAAACCTACAGTTCAGTTTTAATT	23,A>G	aa/bb	A	G	h	h	b	h	h	h	b	a	h	a	a	b	h	a	b	a	h	-	b	a	b	b	b	h	h	h	h	a	h	h	h	h	a	b	h	b	a	h	h	b
125504	19	0.916		-	TGCAGAATTCCCTCCAAATCCAACTGTCATTTATTTTCTGTATTCTTATATTGTTCCTTTTTATTGTCCGCAGTAAATGTGTGCATGTAAAGCTAAATTGTGTTTTAGAC	13,C>G	aa/bb	C	G	h	h	h	h	h	h	b	-	h	a	a	b	h	a	-	a	h	-	b	a	b	b	b	h	h	h	h	a	h	h	h	h	a	b	h	b	a	h	h	b
69476	19	1.749		-	TGCAGAAGAAATGACTCTCAGACTCCACAAGACACAAAATTTACCAAAGGTGAAAAAAGCCTCAGTGCTGCTGGTTGCATCTGACTTTGGATATTCAGACCTTTTATCTG	32,C>G	aa/bb	C	G	h	h	h	h	h	h	b	a	h	a	a	b	h	a	b	a	h	-	b	a	b	b	b	h	h	h	h	a	h	h	h	h	a	b	h	b	a	h	h	b
98324	19	4.05	*	-	TGCAGGAAGACATGGACAACCTTCAGCAGCTTCAAGGACACCAACAAAGAGAGATTTAAATATGTGTAATATCACACTGATGCTGCATTCAGGGACCATGGGGATTATTT	29,C>G	aa/bb	C	G	h	h	h	h	h	h	-	a	h	a	a	b	h	a	b	a	h	h	b	a	b	-	b	h	h	h	h	a	h	h	h	h	a	b	h	b	a	h	h	b
58024	19	4.853		-	TGCAGCTGGCTTGAGAGGCAGTGTAATGTTTAAGCCACATCTCATAAAATGTAGCTTTCAGAGCAGCAGTTCAGGGATGAGCAAAAGTTTTCCTCAGCTTTCTGCTTCAA	48,A>C	aa/bb	A	C	h	h	h	-	-	b	b	a	h	a	a	b	h	a	-	a	h	-	b	a	b	b	b	h	h	h	h	a	h	h	h	h	a	b	h	b	a	h	h	b
120882	19	6.261		-	TGCAGCAGGTCTTTGCGTCAGTTTTAACAAACGCGTTGTTGCTTCTGGGCAGAAACATTTTCTGCATTAGCTGATAACTTTGTCCTCGTGACCAACAACCTGGGCAGGTT	36,T>C	ab/aa	T/C	C	h	h	h	h	h	b	b	a	h	a	a	b	h	a	b	a	b	h	h	a	b	b	b	h	h	h	h	a	h	h	h	h	a	b	h	b	a	h	h	b
39348	19	7.006		-	TGCAGCGAGTTTGGCGTGCCTCCAGTGCCAGCATAAATGATGATAGGGCGCTGATGACATCACAGCTGGTGCACGCAACTACTGAGGTGAGCATAAAACAGGCTTGAGTT	24,G>A	ab/aa	A/G	G	h	h	h	h	-	b	b	a	-	h	a	b	h	a	b	a	b	-	h	a	b	b	b	h	h	h	-	a	h	h	h	h	a	b	h	b	a	h	h	-
122299	19	11.138		1	TGCAGTTACTGTGACAGGGTGGACACAGTAAATCTTTGTAACGCCTCTTAGCCTCTCAGTCATTTTGCTTTAATCTCTTTCTCCTTTTCTCCACAGTCTTATCTTTATGA	83,C>T	aa/bb	C	T	h	h	h	-	-	b	-	a	h	a	-	h	-	a	b	a	b	b	h	a	b	b	-	h	h	h	h	a	h	-	h	h	a	b	-	b	h	h	h	b
88109	19	19.255		-	TGCAGCCCCATGCAGGGGAGAAAGGGAGAGCAGACAGCTGCGTGATCAGGTGGGAAAATGAGAGGAGACAAAGAGAGAAAACAAGAGCCAATCAGTGATGATTAAAGAAA	77,A>C	aa/bb	A	C	b	-	-	h	-	-	-	-	-	-	-	b	h	a	-	-	b	-	h	a	b	-	-	h	h	h	-	-	h	-	h	h	a	-	-	b	-	h	-	b
38634	19	22.922		-	TGCAGTTCATCCAGCAGTGTTGGGGATCTTGTTAAAATTGATGGAATTATGAACACAGAAAAGTACAGTCAGATGTTAATCCAGGATGCAATATGATCTGAAAAGCATCT	106,A>T	aa/bb	A	T	b	h	a	h	h	b	b	a	a	a	a	b	h	a	-	h	b	h	h	a	h	b	h	h	a	h	h	h	h	a	h	h	a	b	h	b	h	h	h	b
33768	19	24.235		-	TGCAGAACCTGAATATAAGTTCAGGTTGTGACGTGTGCATTTGTCTTTCATGTCTTCAAACTGTTTAATATTCATTTTGTTGACCGAAACACACATTTGTGTACACACAC	15,T>A	aa/bb	T	A	-	-	a	-	-	b	-	-	-	-	-	b	-	-	-	h	-	-	-	a	-	-	-	h	a	h	-	h	h	a	-	h	-	-	h	-	h	h	h	b
106078	19	28.429		-	TGCAGTTCACAGCCAAATCATGAATTTTGAGAAGTAGTTTGATTTTTCATATTGTTGCATGGCCTCAGCAAGTGGTGTGGGACCATTTCAGGCCTAAGAAAAAAAAAAAA	56,G>T	aa/bb	G	T	b	h	a	h	b	b	b	a	h	a	h	b	h	a	b	h	b	h	h	a	h	h	h	h	a	h	h	h	b	a	h	h	a	b	h	h	h	h	b	b
129243	19	28.815		-	TGCAGTGGAGGATTTTCTTAATTTCTGTTCCAAAGCTGTAAGGTTCTGTCTGGACACTAAATGTAAGTAGTGAATGTGAGTTTCTTTTTCATTTGAATTTCTGTGTATGT	39,A>G	aa/ab	A	A/G	b	h	a	h	b	b	b	a	h	a	h	b	h	a	b	h	b	h	h	a	h	h	h	h	a	h	h	h	b	a	h	h	a	b	h	h	h	h	b	b
34529	19	29.657		1	TGCAGATGTGGAGGGTGTAAACTGCTGCCTGTCTCACCTGCAAACATGAAATCGTCTGCTTATTTTTCACCTGCCAACTTCACTGGGAACGCACAACATGCACTGCGGAA	94,A>G	aa/ab	A	A/G	b	a	a	h	b	b	b	a	h	a	h	b	h	a	b	h	b	h	h	a	h	h	-	h	a	h	h	h	b	a	h	h	a	b	h	h	h	h	b	b
3078	19	32.711		2	TGCAGCAGTCTTGTCCCAGCACACATTCGACTTGGCAAGCTCTTGGTTACCAAAAAGAAAAAAAAAGAAAAAAAAAACACTCTCCTAACTGACTGTGTTTGACATTTGTC	66,G>C	aa/ab	G	C/G	b	h	a	h	b	b	h	a	h	a	h	b	h	a	b	h	b	h	h	a	h	h	h	h	a	h	h	h	b	a	h	h	a	b	h	h	h	h	b	h
26271	19	34.404		1	TGCAGGTTTAAAAGTGTGCCTGTGCAAAAAGTAGATCTAAGCAGCGGAAAGGCGGCTCCAGCATGCAGGTGTTTGAAGCAGCAATCAAAAGCAGGAAATGGAATACACAG	46,A>G	aa/ab	G	A/G	b	h	a	h	b	b	h	h	-	a	h	b	h	a	-	h	b	h	h	a	h	h	-	h	a	h	h	h	b	a	h	h	a	b	h	h	h	h	b	h
67084	19	37.57		3	TGCAGCAGTCACGATTAGGCGGGCTCACTATTTGGCAGGAAATGGCTCCTTTCAGCAGCTACGTCCAAGACACCTAGAGCGTCCCAAAACTTTTCACTTCTCACTATAAC	5,C>T	aa/bb	C	T	b	h	a	h	-	b	-	h	h	-	h	b	h	a	b	h	-	-	h	a	h	h	-	h	a	h	h	h	b	a	h	h	a	b	h	h	h	h	-	h
25517	19	38.133		1	TGCAGCAATAAACATGCCATAAATCTGAAATGGCATCTAGATCATCACTTGTGCATATGTGGAATATGTAACTTTTGCCAGACAACATAATATACCAGCAGTAAAATGGA	40,A>C;46,A>G	aa/bb	AA	CG	b	h	a	h	b	b	h	h	h	a	h	b	h	a	b	h	b	h	h	a	h	h	h	h	a	h	h	h	b	a	h	h	a	b	h	h	h	h	b	h
100431	19	38.268		-	TGCAGAGAAACACTCCATAACATTACCTTTAACAAGGTAAGTAAGAACAGAGTCCAGATATTTTGGGTGGATGGGCATTCATATTAAGGTAACAGTCATCTTTAACCTGA	106,C>A	aa/bb	C	A	b	h	a	h	-	-	-	-	h	-	-	b	-	a	-	h	b	-	h	a	h	h	-	h	a	h	h	h	b	a	h	h	a	b	h	h	h	h	b	-
95865	19	39.166		-	TGCAGTCAGCTGACAAAAATGTCCCTGACAGGCAGTTAAGAGTTTGAAGATTATACACAGCATAAAGGATGTATCACTGGGGCCTTGCTCGACAATTTACGAATGCAGCG	100,G>A	aa/bb	G	A	b	-	a	h	-	b	h	h	h	-	-	b	-	a	b	h	b	h	h	a	h	h	-	h	a	h	-	h	b	a	h	h	a	b	h	h	h	h	b	h
67789	19	39.472		-	TGCAGTAAAGTGCCCACTGTATTTTGCACACCATGCATTGTTTTGTATATCATATGACTTTTTATTTCATGCAAATTTAACATCAACAGGTATCATATAAATGCAGATTT	53,A>G	aa/bb	A	G	b	h	a	h	b	b	h	h	h	a	h	b	h	h	b	h	b	-	h	a	h	h	h	h	a	h	h	h	b	a	h	h	a	b	h	h	h	h	b	h
127798	19	42.463		-	TGCAGCGCTGTTGTGACCCCACTGGGAGAAAATCAGAACTAGTTTTTTCCAGTGCTGACACATCAACACACATTCCACTTCACTGCACTTGCAGCATCCTCTTTGGCTGT	35,G>A	aa/bb	G	A	b	h	a	h	b	b	h	h	h	a	h	b	h	h	b	h	b	h	h	a	-	h	h	h	a	b	h	b	b	a	a	h	a	b	h	h	h	h	b	h
136816	19	43.201		-	TGCAGGATTTATTAAACAGAATATCTTGTAAATCAGGCAGTACCTTACCCGTAGTAGATTATGCGGTATGCTTGAAAACAGGAACAAAATCTGATCCAGGGACAGGATTT	105,G>C	aa/bb	G	C	b	h	a	h	b	b	h	h	h	a	h	b	h	h	b	h	b	-	h	a	a	h	h	h	a	b	h	b	b	a	a	h	a	b	h	h	h	h	b	h
129686	19	46.254	*	-	TGCAGCTATTTGGACACAGGACACATACCAAGAAGACCTGTTCACGCACTCAAACTAATTTCAGGTTGATCTGCTGAGAAACTAAAGTGATTCCCACGTCTCCTTTAGCA	64,G>T	aa/bb	G	T	-	-	-	-	-	-	-	-	-	-	-	-	-	-	-	-	-	-	-	-	a	h	-	h	a	-	-	-	b	-	-	h	-	-	-	-	-	-	b	-
63950	19	48.217		1	TGCAGGAGTATAAACTGCTCTGCTAAACATAAGTGGTTTGTAGACAGCTAATGTGGCAACGAGTCAAAGGTACAAAACATGTTTCCTGGATAAACTGTGTGAAATTAGCA	32,G>A	aa/bb	G	A	-	-	-	-	-	b	-	-	h	-	-	b	-	-	-	-	-	-	-	-	a	-	-	h	a	-	-	-	-	-	-	-	a	-	-	h	-	-	-	-
12566	19	50.581		-	TGCAGTAACTGGAATCATCTGTGAACATGCGGGACCTGTAAATGCTTCTGCTGCTGCATCTTTTTAATGGAGTAATAGTAACGTCTGTATGTAATTATGAAGGCAGTTCC	30,G>A;88,A>G	cc/ab	GA	AA/AG	b	h	a	h	b	b	h	h	h	a	h	b	-	b	h	h	b	h	h	h	a	h	h	h	a	b	a	b	b	a	a	a	a	b	b	h	h	h	b	-
107830	19	55.078		1	TGCAGGTCCCGTCACCCCTATGCAAAACTTGCTTCCTCTGGCTCAAAAATCCAAATGGATGTTGATGTTGCTTCGTCACGTGTAAATATGCTTGCTGCTAACATGCTCTT	58,A>G	aa/bb	A	G	b	h	a	a	b	b	h	h	h	a	h	b	h	b	h	h	b	h	h	h	a	h	h	h	a	b	a	b	b	a	a	a	a	b	b	a	h	h	b	a
53480	19	57.072		-	TGCAGATTCCAGATCCACATGGCCAAAACGTGCTGGTGCAGACCGCGGTGGAAATCGCTATTTACTTTTATTTGTATTTATTTAATTCCTTCTAAAAAAAATAAAAAAAA	101,T>A;102,A>T	aa/bb	TA	AT	b	h	h	a	b	b	h	h	-	a	h	h	h	b	-	h	b	a	h	h	a	h	h	h	a	b	a	b	b	a	a	h	a	b	b	a	h	h	b	a
78593	20	0		-	TGCAGACATCAGATCATAAACAGCTCTGAAGCTCATATTTGGAGTCAAAATGTTTTGCAGAAAATAATCCAACACAACAGCCAAATCTGTCGGGTTTACGGCCACAAGTA	91,G>A	aa/bb	G	A	b	h	h	b	b	h	h	a	h	a	a	a	h	a	h	h	h	-	h	h	h	b	h	h	h	a	b	b	a	b	h	h	a	a	h	b	a	h	h	b
98659	20	0.424		-	TGCAGGCCTGGATGAAGAGCCTCATTATGATAGGCCACTTTTGTTAAATGAAATCTTAAAAACCTTAAGCCATTTGCCTTAACGAGTCAGCATCTAATAGGCCTCTGTAT	83,G>A	aa/bb	G	A	b	h	h	h	b	h	h	a	h	a	a	a	h	a	h	h	h	h	h	h	h	b	h	h	h	a	b	b	a	b	h	h	a	a	h	b	a	h	h	b
69908	20	0.706		-	TGCAGTTAGGTCGCGGAGAACAAGAACAACATGCTCCCCAGCATCATTTGCTCTTAATATATCATTAAAAACTCTCACTAACGCAGACTCTGGTACTGTGCAGGGCCTTA	62,C>T	aa/bb	C	T	b	h	h	h	b	h	h	a	h	a	a	a	h	a	h	h	h	h	-	h	h	b	h	h	h	a	b	b	a	b	h	h	a	a	h	b	a	h	h	b
113639	20	1.226		-	TGCAGCATTAATAACAATTAAGTTCAGGGGACAATGAAGTGGTATGAAGGGGGCCCCAAATCAAATATTGCTTAGGTCCCCTTCAAGGCTTGGGCAGACTCTTCTGTAGG	89,T>C	aa/bb	T	C	b	h	h	h	b	h	h	a	h	a	a	a	h	a	h	h	h	-	h	h	h	b	h	h	h	a	b	b	a	b	h	h	a	a	h	b	a	h	h	b
112177	20	5.785		-	TGCAGGGCTGCTTTGAGTCTACAGACTGGAACATAACCACAGAGGACATTAACAGTTTGACTGGCTACAATACAGAATATATCAAATTCTATGAACACACCACATTGCTG	15,A>G	aa/bb	A	G	b	-	-	h	b	-	-	a	-	-	-	a	-	a	h	-	-	a	-	h	h	-	-	h	h	a	b	b	a	-	h	h	h	a	h	-	-	h	h	-
43716	20	36.47		1	TGCAGGGGCCCACACAGAAACATATGGAAAAACAATGTTAAGGGATTTCCCGCATAAGAAACTTTCATTTGGGCTCAGACAAATGATATAAAAGATAAACATACTGACAT	50,C>T;108,A>G	cc/ab	CA	CG/TG	b	h	b	-	-	h	a	b	h	a	h	a	-	a	-	b	-	h	a	a	h	b	a	h	h	h	h	b	h	h	h	h	h	h	h	h	h	h	b	b
7500	20	40.168		-	TGCAGCTAATTGTTCACCACCACACACTTTTGTTTGGTTCTATCGTTTGTATGTGACAGCTCCTTCGGTGGCTCATTCTGTCCTTTCTGCTCGGTCAGCCTTGCACTAGG	91,C>T	aa/bb	C	T	b	h	b	h	b	h	a	b	h	a	b	a	a	a	b	b	h	h	a	a	h	b	h	h	h	h	h	b	h	-	h	h	h	h	h	h	h	h	b	b
4469	20	47.463		1	TGCAGGCTTTACCTTCCAATAGATACAGGCTTACTTATTACATGATGTAAAAGGCCCATTCAGGCTAAATATCTTCATCCTCAAGTGTTAAATATCCATCATCATTACAT	108,A>G	aa/bb	A	G	b	h	b	h	b	h	-	-	-	h	b	h	-	h	b	b	h	h	h	h	h	b	a	h	a	h	h	b	h	-	h	b	h	h	h	h	h	-	b	b
132664	20	52.946		1	TGCAGTGCATGCAGTATTTCTGCACACACATTTTCCTGTGCTGCTATAAATTTATACTGACATTTGCCTCTAATCTAGTGAGACTGTTTCACTGATTACAACTTGGGTCT	106,G>A	aa/bb	G	A	b	b	b	-	-	-	a	b	h	-	b	h	-	b	b	b	h	-	h	h	h	b	a	h	a	h	h	b	b	a	h	b	b	h	h	h	b	h	b	h
26739	20	54.588	*	1	TGCAGAACTGTTAGCAAAATCCTTTAAGACCTATTGCGACTGTATAATTTGGTGTAAGATTTCTCTGAGTGAATGAGTCTGTCTTTCTTTCTTTCTTTCTTTCTTTCTTT	108,T>G	aa/bb	T	G	b	b	b	-	-	-	-	-	-	-	b	h	a	b	-	-	b	-	h	h	h	b	-	h	a	h	h	b	-	-	-	b	b	-	h	h	b	h	b	-
116066	21	0		-	TGCAGCTCTGTGAAAGGAAGGAACACCGATCAGCTCAAACTTGGAGTGAGCGATTAATCAAAGTGTTGGTTGCTGTCAGCCCTTCAGTGTGTGTGTGTGTGTTTGTGCGT	102,T>G;107,C>T	aa/ab	TC	TC/GT	b	a	h	h	a	h	-	-	h	a	a	b	h	h	h	a	h	h	h	a	h	a	a	h	b	a	a	h	b	a	h	b	h	h	a	a	b	h	h	h
78497	21	0.715		-	TGCAGGAATTTGCAGATGCAAACACACATGGAAATATGGTATATAAGGCAAAAACAGAGTTTGCACAATTTTAATAAGCTTGAAAATCAGTATTTTATATGGACGCATTC	5,A>G;29,G>A	cc/ab	GG	AA/GA	b	a	h	h	a	h	h	a	h	a	a	b	h	h	h	a	h	h	h	a	h	h	a	h	b	a	a	h	b	a	h	b	h	h	a	a	b	h	h	h
113736	21	0.738		-	TGCAGCCTCCTGCCTCTTGGTTTAGGTAGCACGTTTGTCTGTTACACAAAAATCAATCAAGAGGTCTCCGTATTAAATGATTGGAAAGTGCACATGAAGAGATTTGTATG	105,G>C	aa/bb	G	C	b	a	h	h	a	h	h	a	h	a	a	b	h	h	h	a	h	h	h	a	h	h	a	h	b	a	a	h	b	a	h	b	h	h	a	a	b	h	h	h
136970	21	1.387		-	TGCAGGATGATGGACGCTCTGGAGATTCAGCTGATATCGAGGACCGCCGCAACACTGAGCTGCTCGCTAAAACAGTCACCATACAAACAGGAAGTGAGGGGTGAACAGTT	45,A>G	aa/ab	G	A/G	b	a	h	h	a	-	-	-	h	a	a	b	h	h	h	h	h	-	h	a	h	h	-	h	b	a	a	h	b	a	b	b	h	h	a	a	b	h	h	h
115552	21	1.85		-	TGCAGGATGTAAAGTGAGGATGCTTTTAGAAATTTTGCAATCACCAGTTTGTAAGTTGATGTCTAAAACAACAATTAAATGAGTGCATGAGCGCTCTTTGCATTTGGAGT	44,C>T	aa/ab	C	C/T	b	a	h	h	a	h	h	a	h	a	a	b	-	h	h	h	h	-	h	a	h	h	a	h	b	a	-	h	b	a	b	b	h	h	a	a	b	h	h	h
31916	21	1.879		-	TGCAGTTTTTTTGGCAAGTACATTTGAAAAGTTCTTGACTACATTATCTGACCATCATGAGTGACTGATGGACTGTTTTTAAATAAATTAACCTGATATTGCTATTATAT	16,A>C	ab/aa	C/A	A	b	a	h	h	a	h	h	a	h	a	a	b	h	h	h	h	h	h	h	a	h	h	a	h	b	a	a	h	b	a	b	b	h	h	a	a	b	h	h	h
75624	21	1.978		-	TGCAGGCTGTGTGCTCTTTCCTGTGTGTTGCCTTTTGTTTATTGCCACACGTCCTGCATTTGGGTCTAACCCTGAAACCACACAGCCTAACTGTGTCACAAACAGGCGCA	95,T>A	aa/ab	T	A/T	b	a	h	h	a	h	h	a	h	a	a	b	h	h	h	h	h	h	h	a	h	h	a	h	b	a	a	h	b	a	b	b	h	h	a	a	b	h	h	h
131247	21	2.025		-	TGCAGCTATGCAGCCCCAAACACAACAAACTGTGATGCCCTGTGTATTCTGACACCTTTCTATCAGAACCAGCATTAACGAGCTACAGTAGCTCGTTTGTTGGATCGGAC	78,C>G	ab/aa	G/C	C	b	a	-	h	a	h	-	a	h	-	a	b	h	h	h	h	h	h	h	a	h	h	-	h	b	a	a	h	b	a	b	b	h	h	a	a	h	h	h	h
53520	21	2.292		-	TGCAGAAATGACACAGTCAGCATAAGATCTTCACTCTGCGATGTTCTCCGATGAATCAAATCTGACTTTAAACATCAGAAACATTCGGCTGGAAAATTTAGTCTGAGAAT	9,G>C	aa/ab	G	C/G	b	a	-	h	a	h	h	a	h	a	a	b	h	h	-	a	-	h	h	a	h	a	-	h	b	a	a	h	b	a	h	b	h	h	a	a	b	h	h	h
130161	21	2.318		-	TGCAGGTAAAAATGCCACTTTCATGACAGAGGAGACAGACTTTAAACTCAGCCCATTAAAACATGAATCTTCATGTGCAGGCTGCTCACTGCGGCAGGCTGATGGTCTTA	91,C>T	ab/aa	T/C	C	b	a	h	-	a	-	-	a	h	a	a	b	h	h	h	a	-	h	h	a	h	a	-	h	b	a	a	h	-	a	-	b	h	h	-	a	b	h	h	h
57286	21	3.543		-	TGCAGTTTTAAAAAAGGAGGGAAAAAAAGGTTGATGCTTTAAACATGTTTTATTTATTAATTTGTTAAATTATATAAAGCTGAGCACTCTCGAGCGTCTTGACTTTGAGG	84,C>T	ab/aa	T/C	T	b	a	h	-	a	-	-	a	-	-	-	b	-	-	-	h	-	-	h	a	h	h	a	h	b	a	a	h	b	a	h	b	-	-	h	a	b	-	h	h
21036	21	4.658		1	TGCAGTCTTAGATTAATATGTTGATGTTGGCACAGTCGGGCGAGGATACTTTATTTCGCGGTGTATTGTTTTCTCTGGAGGGACATTTTCTTTTTTTTTTTTTTTTTTTT	52,A>C	aa/ab	A	A/C	b	a	h	h	a	-	-	a	h	-	a	b	-	-	-	-	-	-	h	a	h	h	-	h	b	a	-	a	b	a	-	b	-	h	a	a	b	h	h	-
77947	21	6.445		-	TGCAGCAATATCTTTACTGTGTTTATCAGCCCTGTTTATTATAATAATACATAATAAAATACAAACAAAGTAAGAATTTTCTTGGGCTGTAGGGGGATCAACGCTATCGC	101,C>T	aa/bb	C	T	b	a	-	h	-	-	-	a	-	-	-	b	-	h	h	h	-	-	h	a	h	h	-	h	b	a	a	a	b	a	b	b	h	h	a	h	b	h	h	-
4370	21	10.374		3	TGCAGTTATACTGGTTCGCTGTGGAGTTTGGCCTCTGCAAGCAGAATGGAACAGTGAAAGCTTACGGTGCTGGACTTCTGTCCTCCTACGGAGAGCTTGTTGTGAGTTTC	17,G>A	aa/ab	G	A/G	b	a	b	h	a	h	h	a	h	a	h	b	h	h	h	h	h	-	h	a	h	h	a	h	b	a	a	a	b	a	b	b	h	h	a	h	b	h	h	h
14574	21	14.684		1	TGCAGGTAACTATACTGCAATTAAGCCCTATACTATCAGTTTTCTTGACAACATAATGCAAACCTTTTATGTTATGAAACAAAACAACAGAAGAGCTACATTCTCTTTGT	15,T>C	ab/aa	T/C	T	b	a	-	a	-	h	-	-	h	-	-	b	h	-	-	h	h	-	h	a	h	h	-	b	b	a	a	-	b	a	b	b	-	-	-	h	b	h	h	-
48454	21	15.204		1	TGCAGACTTTCTTCCATTCACCTTCACCCTACATTCCCCCAACCAGCCAGCCCCCAGACACCCACGAAAGCCATTCACCTGTACATTATACAAGAAGAGGTTCAAGTTAT	86,T>A	ab/aa	T/A	A	b	a	b	h	h	-	-	a	h	a	h	b	h	h	h	h	h	h	-	a	h	h	h	b	b	a	-	a	b	a	b	b	h	h	a	h	b	h	h	h
65496	21	15.97		-	TGCAGATCAAACTCCAAATGCCCCATTTGACAGAGCAACTGTAAGGGCATGTTAAGTTAGCTTGAATTTAGGATTATGCAAGTGGGTCTATTATTTTTTTTTAAAAAAAG	101,A>T;108,G>A	aa/ab	TA	AG/TA	b	a	b	h	h	h	h	a	h	-	h	b	a	h	h	h	-	h	h	a	h	h	-	b	b	a	a	a	b	a	b	b	h	h	a	h	b	h	-	-
69372	21	32.128		1	TGCAGTTTTAAAAGACCCAAGTAAACATCTTTAAAAGATCCAGTCTATAAAACATTCGAATTTTATCATCCAAAACATCTACAGTCCCTCTTTTTAGTTTGCAGTGCTCG	65,T>A;66,C>T	ab/aa	TC/AT	TC	b	-	b	h	h	b	h	h	h	a	h	b	a	h	h	h	h	h	h	a	h	b	h	b	h	a	h	a	b	a	h	h	a	h	a	b	b	a	b	h
123249	21	45.986		-	TGCAGTTCTTTAGATGTTGTTCTGGGTTCTTTGGTGACCTCGTGGTTGAGTTGTCAATGCACTCTTGGAGTAATTTTGGTAGGCTGGTTACTCCAGAGAAGGTTCACCAC	18,G>A	ab/aa	G/A	A	h	-	-	-	-	-	-	-	-	-	-	-	-	-	-	h	-	-	-	-	-	-	-	-	-	-	-	-	-	-	-	-	-	-	-	-	-	-	-	-
90518	21	46.099		-	TGCAGCTAGCATGACAAAACATCCAAAACATGCCTTGTCCGATTTGAGACTACCTTATCAAAATTCACATAATCCAGAAGTGCAAAGTGTGCATAGTGAACTATATGGAA	99,A>C	ab/aa	C/A	A	h	h	b	h	a	b	b	h	h	a	h	b	a	h	b	h	h	-	h	h	b	b	h	h	h	a	h	a	h	h	h	h	a	h	a	b	b	a	b	h
127150	21	46.512		-	TGCAGTGTGGACGCAACTTGAAGATGAACCAGGAGAAACACCCTTCAACCACGTTGTGAGCGTTGAAGTTGTGTAGTTGGTCCACTAGGGGGCACTCTGCAAATTTCCTA	109,A>G	aa/ab	A	A/G	h	h	b	-	-	-	b	b	-	a	-	h	a	h	b	h	-	-	-	b	b	b	-	h	h	a	h	a	h	h	h	a	a	h	a	b	h	a	b	h
134952	21	47.49		2	TGCAGGGGAGCAGATTGTAGAAGGAGACAATGACTACTTCACCTGTATAACTAAAGGTACAGTGTTGTAACAAAATCTCAGCACAGACATTTCTGGAATGTCCTGAGCTG	81,A>C	aa/ab	C	A/C	h	h	b	h	-	b	b	b	h	-	h	h	-	h	-	h	-	h	h	b	b	b	-	h	h	a	h	a	h	h	h	a	a	h	a	b	h	a	b	a
61799	21	47.938		1	TGCAGATTCAGTCGTCTTGTGTAGCCTACATGATTTAGACAGCTGCATCTGAGCCCACTGTGTTACACTCTCAGCATCTGCTAATACATTCCTGTCTGACACTAGCAGTG	13,G>C	aa/ab	G	C/G	h	-	-	-	-	b	-	-	-	-	-	h	-	h	-	-	-	-	-	b	b	h	-	h	h	a	-	a	h	h	h	a	a	h	a	b	h	a	b	-
96711	21	48.383		-	TGCAGAGGTGTTTCAGTCTGTGTAATTTGTTGGTTTTTGATGGAAACCTCAAGTGAATGATAATTATGTCTGTGTGAGTTGTTCTGCAATGAAAGAGTGGACTGACACGA	109,A>T	aa/ab	A	A/T	h	h	b	h	a	b	b	b	h	a	h	h	a	h	b	h	h	h	h	b	b	b	h	h	h	a	h	a	h	h	h	a	a	h	a	-	h	a	b	h
24976	21	48.513		2	TGCAGGCTGATTCCAGGCTTAGGGCTCTCAGTGCCACCTTCAGGGTGAGAAATCCTGACAAGTAAGTTTATGTTTCATTAAGAGGTATTTTTGTTTTTGTAATAAACATT	68,T>C	aa/ab	T	C/T	h	h	b	h	a	b	b	b	h	a	h	h	a	h	b	h	h	h	h	b	b	b	h	h	h	a	h	a	h	h	h	a	a	h	a	b	h	a	b	h
3098	21	48.728		-	TGCAGAGGAAGTACTTTTACCTCTGATACACAGTGAGGTGTTTTCATGGATGTGTCATGTGTGAGCGGTGTGGCGAGCAAGGTGGACCCAAATGCAGAACTCCGAAGACA	22,C>T	ab/aa	C/T	T	h	h	b	h	a	b	b	b	h	a	h	h	a	h	b	h	-	h	h	b	b	b	h	h	h	a	h	a	h	h	h	a	a	h	a	b	h	a	b	h
27123	21	49.808		-	TGCAGTGATGAGGTCCATTCCGCCTCAGTCACATTTGTAGCTCTCCCCCTCTCTGAATTTTTCCTCATTTCACTATAGTTCAGCTTCATTTATTTTTTACACAATATTCA	32,A>G	ab/aa	A/G	A	h	-	-	-	-	-	-	-	-	-	-	h	-	-	-	-	-	-	-	-	b	-	-	-	-	-	h	-	h	h	-	-	a	-	-	-	-	-	b	-
20103	21	51.213		1	TGCAGGGATGCGGACGCTGCACCAGTCTGTCGTGGTGAAGAGGGAGCTTAGCGTAAAATCGAAGCTCTCGACCTACGTTCCTACCCTCACCTATGGTCACGAGCTTTGGG	71,C>T	aa/ab	C	C/T	h	a	-	h	-	b	-	b	-	h	-	-	-	h	b	h	-	-	-	b	b	b	-	h	h	a	-	a	-	h	-	a	a	h	a	b	-	a	b	h
53922	21	53.319		-	TGCAGGTTTTGGTTTTTCTACATAGGCTGTTTGGTTATTAAAAGTCTAGGATTTTACTGTATCAAAAAAATGAGGCACTGTCTAATTTTTGCTTTCACTTTTCAATTCAT	91,C>T	ab/aa	T/C	T	h	h	b	h	a	b	b	b	h	h	h	h	a	h	b	h	h	h	h	b	b	b	h	h	h	a	h	a	h	h	h	a	a	h	h	b	h	a	b	h
74860	21	53.319		-	TGCAGGTGAGATTTTTTTTTTTTGTTTGTTTGTTTTAAATAAACGTAAAAAGTAGGAAATGAAAATGCATACTTGTGCATTTTTAAATTCTACCTCACTCCTCTTTTCCT	31,G>T	aa/ab	G	G/T	h	h	b	h	a	-	b	b	h	h	h	h	a	h	b	h	h	h	h	b	b	b	h	h	h	a	h	a	h	h	h	a	a	h	-	b	h	a	b	h
42120	21	53.723		-	TGCAGATGGGTAACACTACAAATCTGTTTCACCAGTTAAAACAACATCATCCAACATAGTGCTGTTAGTGGATGTAGACTCAACCAGCACTAACCCTGTCACCACAACAG	48,A>G	ab/aa	G/A	A	h	h	b	h	a	b	b	b	h	h	h	h	a	h	b	h	h	h	h	b	b	b	h	h	h	a	h	a	h	h	h	a	a	h	h	b	h	a	b	h
53469	21	53.985		-	TGCAGTTTAACTAATTGATGTGTGTCATCTGGCTTCATTGATAGGTAAAGCTGAGTATCATCTGCATAACAATGAAAATATATGAAATGCTTTCTTATAATACTGCTTAA	22,T>C;44,A>G	ab/ac	TG/CG	CG/CA	h	h	b	-	a	-	b	b	a	-	h	h	a	h	b	h	b	-	h	b	b	b	h	h	h	a	-	a	h	h	h	a	a	h	h	b	h	a	b	h
7807	21	54.244		-	TGCAGCGTCCCCACTGAAATGTGTAGTTCCTTCTTTCACAACTGACTCATAGACAGACAGAAAAAGCAAAGAAATGCATAAATGCATAAAAAAAGTCAAACAGCAATTAG	56,A>G	aa/bb	A	G	h	h	b	h	a	b	b	b	h	h	h	h	a	h	b	h	h	h	h	b	b	b	h	h	h	a	h	a	h	h	h	a	a	h	h	b	h	a	b	h
4675	21	54.405		-	TGCAGATTTTGAGTTTACCTGTGAGAGAAGAACAATGATCATCTCAGTATAAGGAATAATAATCATGGCATCAATATAAAGACTTACAAATGCCAGTAAATCCCAGGCAG	79,A>G	ab/aa	G/A	G	h	h	b	-	a	b	b	b	h	-	h	h	-	h	b	h	h	-	h	b	b	b	-	h	h	a	h	a	h	h	h	a	a	h	h	b	h	a	b	h
38756	22	0		-	TGCAGTTAGGTTAGAGGTACAGTATTCAAATCTCTGTGCTGCTCCACTTGTTCCACTAGTCTTCCTGAAGCATCTCATTTTAGAAATGGCCGTTGTCCTGTTTTGCAGAT	96,C>T	ab/aa	C/T	T	a	h	h	b	a	b	h	h	-	b	b	h	b	a	b	b	b	b	a	a	h	b	a	a	b	a	b	a	a	h	a	b	h	a	h	b	b	b	h	h
29868	22	0.536		1	TGCAGCCTTCAGATGGTAGGTCAGAATTTGGCATGAACATGAAAGCATGGATCCATCCTGCCTTGCATCAGTGGGTCAGGCTGGTTGTGGTGGTGTAATGTAATGGTGAG	13,T>C	ab/aa	C/T	C	a	h	h	b	a	b	h	h	h	b	b	h	b	a	b	b	b	b	a	a	h	b	a	a	b	a	b	a	a	h	a	b	h	a	h	b	b	b	h	h
135027	22	8.066		-	TGCAGACGCTTCAAAAATCTGCATATTTCTATTTCTGTAACTTAATCCAGCGATTTGCATAAAAAAAAGAACATTTTCTGTCATTTCCTGATTAATTCGCCATCTTCTAA	24,A>G	aa/bb	A	G	a	h	b	b	a	b	a	h	h	b	b	h	h	a	b	b	b	b	a	a	h	b	a	a	b	h	b	a	a	h	a	b	h	a	a	b	b	h	b	h
133681	22	8.775		-	TGCAGTTCTCTAAAACATGGTGCTGCCTCTCAGTGGCTGAACGAGCCACAGCTGGTGCATCAAGACACCAACGCAGAAACCACGCGGTTATGATGAGAATGCCACGGTTA	108,T>C	aa/bb	T	C	a	h	b	-	a	b	a	h	-	b	-	h	-	a	-	b	-	-	-	a	h	b	-	a	-	h	-	a	a	h	a	b	h	a	a	b	b	h	h	h
18003	22	9.946		-	TGCAGCCTCCAGTATTACCACTTCCTGTTTCTCATTGTTACTTCTACACTTAAATGTCCTCAACCCCCACCCCACACCAGTATGGAATAAGTGAGATGAGACTGAAACCA	51,A>G;96,T>C	ab/aa	GC/AT	AT	h	-	-	b	a	-	a	-	h	-	-	-	-	a	-	b	-	b	-	a	h	b	-	a	b	h	b	a	a	h	a	b	h	a	a	b	b	h	-	h
72695	22	11.313	**	1	TGCAGATGCAATAAAATAAAGGTCACAGCTTTCTTAGAAAATAACGGCTTTTAGAGGAAGTGGGAGAGAAGATGAAAATCTCATTTTATAAATATTTCTACTTATAGATT	81,C>A	aa/bb	C	A	-	-	b	b	-	-	-	-	-	-	-	-	-	-	-	b	-	-	-	-	h	-	-	a	-	-	-	-	a	-	-	-	h	-	a	b	-	-	-	-
65961	22	11.982		-	TGCAGCCCTCAACCCCTGGAGAGTTATTTGTACGCATAAGTCAAAGCCCTTACTTAAATGAACGTGGAGGGAGCATTAGCTGTAACTTCACTGGTGACCAGGGCATTAAA	33,G>A	ab/aa	G	A	h	h	b	-	a	b	a	h	h	b	b	h	-	a	b	b	b	-	a	a	h	b	a	a	b	b	h	a	a	h	a	b	h	a	a	b	b	h	h	b
34411	22	15.247		-	TGCAGAGGCTTTAATCTGGAGCGTCTCTGCACATGGGATTTGAAATCCTACACATCTACACACCAAATGTTTCTTTATATTCAGTTTGAAACAGAACCGTGGAGGTAACA	66,A>C	aa/bb	A	C	h	h	b	h	a	b	a	h	h	b	b	h	h	a	b	b	b	b	a	a	h	b	a	a	b	b	b	a	a	h	a	b	h	a	a	b	b	h	h	b
13442	22	15.533		-	TGCAGTGCTCTATCGCAGTAAAAGAGAGTCATCTTTGTGACAATGAAAACTCGGAGCTTAACCCAGAAATCACCCACAGCTCTGAGTTGTCTCCTCGTGACTTTCTCCCA	87,T>C	aa/bb	T	C	h	-	b	h	a	b	-	-	h	b	b	h	h	a	b	b	b	b	a	a	h	b	a	a	b	b	b	a	a	h	a	b	h	a	a	b	b	h	h	b
37195	22	17.975		1	TGCAGGTTGTTGAGAACACCGCTGCAAGACTTCTAAGTCTTCAAAGTACTCTCATGTCACAACCTTGCTAATTCAGTTACACTGGCTCCCCAATTAACTTCAGAGTCCAC	42,A>G	ab/aa	G/A	G	h	h	b	h	a	b	-	h	-	b	b	b	h	h	b	b	h	b	a	a	h	b	a	a	b	b	b	h	a	h	a	b	h	a	a	b	b	h	h	b
111897	22	21.465		-	TGCAGCCTGAGAGATCGCTGCTGGTTTGCTTTGAATCAAAACATTGAGGGCATTTTTGGGGCCCATCAGCAGACAATGCAATTAATTTCCTCCATTTGAAATATCCGAGA	72,A>G	aa/bb	A	G	h	h	b	h	a	b	a	h	h	-	b	-	h	h	b	h	b	h	a	a	h	b	a	a	h	b	b	h	a	h	a	b	h	a	a	b	b	h	h	b
45465	22	34.163		-	TGCAGGTCAGTTTATTTGTCAGAGTGGATATTTGAATACGCTTAATGCTGCATTTATTCTAAGTGGTCATGTGGTTAAAGCTTGTCTGTTTTATGGTGCAGCAAATGGTG	33,G>T	ab/aa	T/G	T	h	h	b	h	h	b	-	a	h	b	b	b	h	b	b	h	b	h	h	h	h	b	h	h	h	b	b	h	h	a	a	b	h	a	a	b	h	h	h	b
113092	22	39.014		-	TGCAGGTTAATGGTGAATCTCTCCGAAGGGCATACGGCACGCTGTTGTGTTGCACAAGCGCTGCATTAATCAGTACCCTGAACTGTTTTAAGATCGAGCTAATGATTGAT	34,C>T	aa/bb	C	T	h	h	b	h	h	-	-	-	-	-	-	b	h	b	-	-	-	-	-	h	b	h	-	h	h	-	-	-	h	-	a	-	a	h	-	b	h	-	-	-
55156	22	40.107		-	TGCAGCGGTTACTGCTGGCAGAAAAATCACACAATAACTACAAACTAAAGTAAACCTAACGTGACAACAACTGGGTGCACACTGATGGTGGATTGCCCTTCATTTGATAG	60,G>A	ab/aa	G/A	G	h	h	b	h	b	b	a	a	h	b	b	b	h	b	b	h	h	h	h	h	h	h	h	h	h	b	h	h	h	a	a	b	a	a	-	b	h	h	h	b
24087	22	47.104		1	TGCAGATCTTTTGTGCTTCTCCAAAGCATGCTCTCTCTCATTAAAATTTGTGGTTTCATGTGAAAGAAAGGGGAGGTTTTGAAAGTAGCATGCCTTTCTCTGTTAGCTGG	28,T>C;30,C>T	ab/aa	TC/CT	TC	b	b	b	h	b	b	a	a	h	b	b	b	h	b	b	h	h	h	b	h	h	-	h	b	h	b	h	h	b	a	a	b	a	a	a	h	h	h	h	b
26564	22	47.586	*	-	TGCAGATTTTACCGAGTGCTGTGCTACCATGAATGTTGTTGAAGTAGCTTCCTTTTTAGATACTAAACCATTGGAGGCTGTCATGCAGCTCTTGCTCTTGAGGCTCTCTG	25,A>G	ab/aa	A/G	G	-	-	-	-	-	-	-	-	-	-	-	-	-	-	-	-	-	-	-	-	-	-	-	b	-	-	-	h	-	-	a	-	-	-	-	-	-	-	-	-
106390	22	51.269	**	-	TGCAGGACGCCTGTTGTCTTATTTCCAACACTGTCAGTCACATCTGGATATTAGCTGTATTTTTAAAAATGAAGGCCTTCATAAATAATGAGGATCCCCACACACACACA	99,A>C;101,A>C	aa/bb	AA	CC	-	b	b	h	b	b	a	a	h	b	b	b	-	b	b	h	h	h	b	h	b	a	h	b	h	b	h	h	b	a	a	b	a	a	a	h	a	h	h	h
76035	22	52.058		-	TGCAGCCCACTTAAAAACCAGAAAATCCCAGAAAACAGTATTAAAGCAGGGGCACCAAGGACTAAACACAGAGATGAGACTCGGACTGAATGGAAATACAAAAGGGAATA	47,A>G	ab/aa	G/A	G	b	b	b	h	b	b	-	a	-	b	b	b	h	b	-	h	-	-	b	h	b	a	h	b	h	b	h	h	b	a	a	b	a	a	a	h	a	h	h	h
22289	22	53.053		-	TGCAGCACCCCACCTGCACTGTATACCGTGTGAGTAGAGCACTGCTTTCCCCTCCTGAGTTGCTTGACAGTTTACCAGAATTGCTTTGAGGCCATCTGAAAGTCTTTTCC	27,G>A	ab/aa	A/G	G	b	b	b	h	b	-	-	-	h	h	b	-	-	b	b	h	-	-	-	h	b	a	-	b	h	b	-	h	b	a	a	b	a	a	a	h	a	h	h	h
91967	22	53.278		-	TGCAGTCTGGTGTACTAACCACTGAATATTTCAGGCATAGATCGTCCCCTTGTGTACTGATATAGAGTTCATAGCATTCCCGCTTTGAGAGATTTCACAAATGTGCAGAG	80,C>T	ab/aa	T/C	C	b	b	b	h	b	b	a	a	h	h	b	b	h	b	b	h	h	h	b	h	b	a	h	b	h	b	h	h	b	a	a	b	a	a	a	h	a	h	h	h
60404	22	53.72		-	TGCAGTCCTGAGTGGGAGAAGCAGAAGAAAATAGATGGAAGGATTTTATTTACTGAAGTTTTACAAAGGTCTCAGGAACCCTGTGATTAGCACATGTTATTGTAAAAAAA	43,T>C;103,A>T	ab/cc	TT/TA	CT	b	b	b	h	b	b	a	a	h	a	b	b	b	b	b	h	h	h	b	h	b	a	h	b	h	b	h	h	b	a	a	b	a	a	a	h	a	h	h	h
108918	23	0		-	TGCAGTGTCTGCCTTATATCTCACAGCTCAGGTAAATCACATATGTTGCCTCAAGGTGTTTATACTGTAAGATAAAGACATAGAAAACCCATCAATCAAATGACCCTGTA	48,C>T	aa/bb	C	T	-	-	-	h	-	-	-	h	-	-	-	-	-	-	-	h	-	-	-	b	h	-	-	h	b	-	-	a	h	h	b	h	-	a	-	h	h	h	h	-
83435	23	1.343		-	TGCAGCCTCCCAGTTCCAGCACAAGTTTTATCTTATCTAACAAAAGATGCGATACCAAACTGACATGCTCTGAAGTCCTGTGCATCAGCGCCTGTCAGACTAGGTGTATG	107,A>G	ab/aa	G/A	A	-	-	-	-	-	-	-	-	-	h	-	-	-	-	-	-	-	-	-	b	h	b	-	-	-	-	-	-	-	h	b	-	a	-	h	-	-	h	-	-
50756	23	1.683		-	TGCAGAAATCACAGCAAATATAACATCACAGTTCTATAAAGATATTTGAAGTGTCCAAAAGCTCTGGATTGATTATAATGTAGGTACAATAACACAGACTCCTAAAGATT	31,T>A	aa/bb	T	A	h	h	h	-	-	-	-	h	-	h	a	-	a	h	h	h	-	-	h	b	h	b	a	h	b	h	b	h	h	h	b	h	a	a	h	h	h	h	h	h
30215	23	2.889		-	TGCAGTAACATAAAAAGCTTAAAACATGTAAAACATCTGCACAAGGGCGCCAAACTCTTACTGTCAGTCGCTGCGTGTGACCTCAGCAGTTACACACTTATTTTTTTCCT	65,A>G	ab/aa	G/A	G	h	h	h	-	h	-	h	h	-	-	a	b	-	h	-	h	a	b	h	b	h	b	a	h	b	h	b	h	h	h	b	h	a	a	h	h	h	h	h	-
72264	23	4.107		1	TGCAGGACAGCTGCTCCAAGTTTGAAGTGTCAGTCCTGCGACTGAAGAGAAAAAGGAAAGAGGCCGACTACACCGTTCACTTCTGGAAGAGCTTTCCTGGAAAAATGACG	27,T>C	aa/bb	T	C	h	h	h	h	h	h	h	h	h	h	a	b	-	h	h	h	a	b	h	b	h	b	a	h	b	h	b	h	h	h	b	h	a	a	h	h	h	h	h	h
99870	23	5.252		1	TGCAGTTGTTGCTGTTGTAGAAAATAGAAATGCTTTATTATTGTACTTTCAGGGATCTGTACTTGAATATTTATTTTCTGACAACTTTTTACTTTTACTCCCTACATTTT	42,A>G	aa/ab	G	A/G	h	h	h	h	h	-	-	h	-	h	a	b	a	h	-	h	-	b	h	b	h	b	a	h	b	h	b	h	h	h	b	h	a	a	h	h	h	h	h	h
102568	23	5.539	**	-	TGCAGCATGTGGATGACCTCGGGCAGCTCAGGGTCACGCCAAGCAAACTCCCTGCGGGGAGAGGGAGAGACAATTTTCCACAGGGTTGGCTCTATTTCTGCTGTAAACCT	29,A>G	ab/ab	G/A	G/A	h	h	h	h	h	h	h	h	h	h	a	b	a	h	h	h	a	b	h	b	h	b	a	h	b	h	b	h	h	h	b	h	a	a	h	h	h	h	h	h
136895	23	6.73		-	TGCAGTATGTATGTAGTATGTAACTAAAACTTTAAAACAAATGGTAAGAAGTGCAAAGTATAATATCTGCATCCAAAATGTAGCTGAATAGAAATCATGCTGTCATCCAG	93,A>G	aa/bb	A	G	h	h	h	h	h	-	h	h	h	h	a	b	a	h	h	h	a	b	h	b	h	b	a	h	b	h	b	h	h	h	b	h	a	a	h	h	h	h	h	h
14690	23	7.444	*	-	TGCAGATTTGCCTCTTGTGGGAAAGTGTGCAGTCAAATGGAGGAAGAAAAGCAACAAATCTCCACCTCCAGCGCATTCAGTCCAGACCCAATTAATGTCCAGCATTTATC	74,A>T;75,T>C	ab/ab	TC/AT	TC/AT	h	h	h	h	h	h	-	h	h	h	a	b	a	h	-	h	a	b	h	b	h	b	a	h	b	h	b	h	h	h	b	h	a	a	h	h	h	h	h	h
82108	23	8.906		-	TGCAGGAGTTTGACAAGCAAAATGATATTTCTGATTAGAAGTGAAGGATTAGAAATATACCCCAAAGCGAAGCACTTATGGGTAAACCAAAGCATTTTTAAGATTGGAAA	42,G>A	aa/ab	G	A/G	h	h	h	h	h	-	-	h	h	h	a	b	a	h	h	h	a	b	h	b	h	b	a	h	b	h	b	h	h	h	b	h	a	a	h	h	h	h	h	h
28081	23	12.952		-	TGCAGCCTGAAATCATTATCAAATGTACTGAGTGTGTACTGAGAGGTCAATATATACTGTAGGGCAGCGCAGTGCTGCTTTCAGAGACTTCACAATGTCATCTCTAACAA	27,C>T	ab/ab	T/C	T/C	h	h	h	h	h	-	h	-	h	h	a	b	a	h	h	h	a	b	h	b	a	b	a	h	b	h	b	h	h	h	b	h	a	a	h	h	h	h	h	h
105745	23	13.284	**	-	TGCAGGGACCCAAAGGTAGCCCAGGTACACCTGGACTAGATGGGCCAAAGGTATCATAGCCAAAAAAAATACTGATGCTCAAACCTGATCAAAAGATTTGTTACATGTAA	55,A>G	aa/ab	A	A/G	h	h	h	-	h	h	h	h	h	-	a	b	a	-	h	h	-	-	h	b	a	b	-	h	-	h	b	h	-	h	b	h	a	a	h	h	h	-	-	h
134769	23	14.04		-	TGCAGGAATCTATGCTGTCAGACTGATAGCATCGCTGGAGTCAGATGGAAGAGACCCCGAAATAGAAAGCGAGAAGCCGCCATCGCGCTTTCACCACACTGGCCCGCGAT	90,T>C;108,A>C	cc/ab	TA	CA/CC	h	h	h	h	b	h	a	h	a	-	-	b	a	h	h	h	a	b	b	b	a	b	-	h	b	h	b	h	h	h	b	h	a	a	h	h	h	h	h	h
22718	23	15.365	*	-	TGCAGCATTTACATGCAAAGTTTAAATAACAGAAAATGAGTATACTTCAATTTGTTCTGCAAGGTGTTCCACAAAAACACAAGTTAAGCAGCACATCATGTATAGATCAA	5,C>T;37,G>T	aa/bb	CG	TT	-	-	-	-	-	-	-	-	-	-	-	-	-	-	-	-	-	-	-	-	-	b	-	h	-	-	-	-	h	-	b	-	-	-	-	-	-	-	-	-
1328	23	15.81		-	TGCAGCTACAGAGACAACACTCCTTTAGAAAAACCCTGGGAAGAGATCTCAAAGTCAACACAGAGATGGGCCGCGATGAAAACATGCTTGGCAACTTTCTGTGAGAACAT	32,A>G;71,C>T	aa/bb	AC	GT	h	h	h	h	h	h	h	h	-	b	a	-	-	h	h	h	a	b	b	b	a	b	-	h	b	h	b	h	h	h	b	h	a	a	h	h	h	h	h	h
45048	23	16.423	**	-	TGCAGAACAGAATCGCTTTTTAACAGCACTCGAGTGGACGTTTTCAGAAGATTTGCTCTTTCGTAACAATGGCTGTCGTGCTTTTTGCGATCATTTAAATCCCGAAAGAA	16,T>A	ab/aa	T/A	T	h	h	h	h	h	h	h	h	h	-	a	b	a	h	h	h	a	b	b	b	a	b	a	h	b	h	h	h	h	h	b	h	a	a	h	h	h	h	h	h
1436	23	17.153	*	-	TGCAGACAGGGGGAGTCAGGGATCGATACACTAACCGATAGACAAAGGCTTATTTGGTGCTAAATATTGCCCACTTGCTGTACTTCACAGCTGTGGTACATGTGTAAGAT	27,A>G	ab/ab	G/A	G/A	h	h	h	h	h	h	h	h	h	b	a	b	a	h	h	h	a	b	b	b	a	b	a	h	b	h	b	h	h	h	b	h	a	a	h	h	h	h	h	h
118850	23	19.56		-	TGCAGGCTTTACTTCAAGGTACATCAATCCTGTTTAGTGAAAATATTAATAAAGCAGTTGCCAATAAACACTGATTTTCTCTGAATTTTAAATGGGTCACATTTGAAGTT	70,T>C	aa/ab	C	C/T	-	-	-	-	-	-	-	-	-	-	-	-	-	h	-	h	-	-	-	-	-	-	-	-	-	-	-	-	h	-	-	-	a	-	-	-	-	-	-	-
50742	23	20.261	*	1	TGCAGTGCACAAAGGAAATGAGGGGCCTCACAGGTAGAAAAACAAAGATGGGATGAGAACAATGATGAGTTTTTCTTTTTTCTTTTTTTTTTGCATTTGATCTTATTTCT	24,A>G	aa/ab	G	A/G	h	h	h	h	h	-	h	h	h	b	a	b	a	h	h	h	-	b	b	b	a	b	a	h	-	h	b	h	h	a	b	h	a	a	h	h	h	h	h	h
44613	23	20.747		-	TGCAGTAGCCACAGGCTGGAATCTTCCTCAGATATTTTAATATTGATGAGATGTTGACACCAGTAAAGAATATCTGTTCGGAAAATGTGCCTTCAAACATCCAAAGCTGT	79,G>T	aa/bb	G	T	h	h	h	a	h	h	h	h	-	b	a	b	a	h	h	h	a	b	b	b	a	b	a	h	b	h	b	h	h	a	b	h	a	a	h	h	h	h	h	h
138376	23	21.896		-	TGCAGGAAGATGAAGTACAATGAGGTGAATTCTTCACTCGTGCATTTTATGTGACAGAGCGTCTGCGAGTAATACACATATAATGAGAACTGAACTGTCTGTTTGAAAGA	19,A>G	aa/bb	A	G	h	h	h	a	h	h	h	h	h	b	a	b	a	h	h	h	a	b	b	b	a	b	a	h	b	h	b	h	h	a	b	h	h	a	h	h	h	h	h	h
86981	23	22.956		-	TGCAGGAAGACTCACACCACTCAGTAACTCACACCCTGAGACTGCCTAAACCACAAACTCTGAATTTGTTTAAAAATGAAGTGTAAATATGTGGAAGTCTTTGCTTAGGA	18,A>G	aa/bb	A	G	h	h	h	a	h	h	h	h	b	b	a	b	a	h	h	h	a	b	b	b	a	b	a	h	b	h	b	h	h	a	b	h	h	a	h	h	h	h	h	h
18801	23	23.047		-	TGCAGTTTTTGGCAGCTTCACATTGGCTTTGTTTTCTGCTCTGGAGATTCCTGCTTGGCTGCTTCAGCTGCATTCTGACTTCTTCAGATGGAAGAATTTCAGACTTCTGA	92,A>G	ab/aa	G/A	G	h	h	h	a	h	h	h	h	b	b	a	b	a	h	h	h	a	-	b	b	a	b	a	h	b	h	b	h	h	a	b	h	h	a	h	h	h	h	h	h
40612	23	24.97		-	TGCAGGAATGTCATTAATTGCCAACATTATCATCCATCCATCTATTCACTTTTCAGGGTCGTGGGGGGGCTGGAGCCTATCCCAGCTGACCTAGGGCGAGAGGCAGGGTA	5,G>A;19,G>T;108,G>T	cc/ab	GGT	ATG/ATT	h	-	h	a	h	h	a	b	b	b	a	-	a	h	h	h	a	b	b	b	-	-	a	h	b	h	b	-	h	a	b	h	h	a	h	h	h	h	b	h
15259	23	25.57		-	TGCAGTCGGTGGGCCTCTCCAAAGTGTCGCAAGATAAATCTTGCAGTATAAATGTACACTGATTATTTTAGTGAAAGTTATGTATTTAAGTGATTTAGATAAATAGATAC	38,T>C	ab/aa	T/C	C	h	h	h	-	-	h	h	h	b	-	a	b	a	h	h	h	a	b	b	b	a	b	-	h	b	h	b	b	h	a	b	h	h	a	h	h	h	h	h	h
67271	23	25.87		1	TGCAGAGACATAGCGGTGAGAAATGTCTTGGTTGCGTCTCCAGAGTGTGTTAAACTCGGTGACTTCGGCCTGTCTCGCTATGTGGATGAACAGGAGTATTATAAAGGTGC	35,A>G	aa/ab	G	A/G	h	h	h	a	h	h	b	h	b	b	a	b	a	h	h	h	a	b	b	b	a	b	a	h	b	h	b	b	h	a	b	h	h	a	h	h	h	h	h	h
56518	23	26.362		-	TGCAGGATTCCACAGAAATTAAATATGTTCAAGCTCAGCAAGCTTAATGCAATATGATAGCATCATATTAAAAAAATCATAAAAATCAGCCTTGAATAAAGGAACATCTT	6,A>T	ab/ab	T/A	T/A	h	h	h	a	-	h	h	h	b	-	a	b	a	h	h	h	-	b	b	b	a	b	-	h	b	h	b	b	h	a	b	h	h	-	h	h	h	h	b	h
122919	23	26.672		1	TGCAGGAAAAAGCAGCAGACACTATTGAGTCCCTGCACAAAGCTGGGATAAAGGTGTGGGTGCTGACAGGGGATAAGATGGAGACAGCAGCTGCAACCTGCTACGCAAGC	85,A>G	aa/bb	A	G	h	h	h	a	h	h	h	a	-	b	a	b	a	h	h	h	a	b	b	b	a	b	a	h	b	h	b	b	h	a	b	h	h	a	h	h	h	h	b	h
26368	23	26.977		1	TGCAGGTGGGCAGCAGTAATAACAGAAATTCAGTTTGAAATCACTCACAAGTATGCATAGTTACACAATTATATAAACGTATTTATTTACATAAAAAGTAAAAAAGTGAA	84,A>C	ab/aa	C/A	A	h	h	h	a	h	h	h	a	b	-	a	b	-	h	-	h	a	b	b	b	a	b	a	h	b	h	b	b	h	a	b	h	h	a	h	h	h	h	b	h
28942	23	27.444		-	TGCAGACACACTGAAATCAGTCACATTTCAATCTCCCCATCCTCACTCGCGTGACGCATGTTCCCATACAGCTGCTAAATGCAATTTATTGTCTCTCATCTTTTTTTCCA	71,C>T	aa/ab	C	C/T	h	-	-	-	-	-	-	-	-	-	-	b	-	h	-	-	-	-	-	-	-	-	-	-	b	-	-	b	-	-	-	-	h	-	-	-	-	-	b	-
12569	23	27.652		-	TGCAGTAGACTGGACTCTGATCAGTTATAAATAAAGGAACTCTGGTGCAGTTACAGGTGTTCAAGGCCATACCAAGCTCTCCTGAACAGACTGACAGCTTTGAAGATTCA	28,A>C;31,T>C	ab/aa	CC/AT	CC	h	h	-	a	-	-	-	-	-	-	a	-	-	h	-	h	-	-	b	b	a	b	-	-	b	h	-	-	-	-	-	-	a	a	h	h	-	-	-	-
96434	23	29.373		-	TGCAGCTTCCTCACATGCTAGTAGGCACCTTGTGCGCTGCCATATTTCGTCCCCCTGTCAACACGTACTATCAAAATAGTGGAAAGCACACACGCACGCGCACACAAAAA	29,G>T;108,C>A	aa/ab	TA	GC/TA	a	-	-	a	-	-	-	a	b	-	a	b	-	-	-	h	a	-	-	b	a	b	-	h	b	a	-	b	h	a	b	h	-	a	-	h	h	h	b	h
98384	23	32.027		-	TGCAGAGTTTTTGGTGTTTGGAGCTTACGGCGCAGCAGATGATAGCTCGAGTCGGCAGTTGTCATTTATGAACGCAGATAAATATAAAGAAGCGTATATAGAGCTCAATC	68,T>C	aa/ab	T	C/T	a	b	-	-	-	-	h	-	-	-	a	b	-	-	h	h	-	-	-	-	a	b	-	h	-	-	-	b	-	a	b	h	-	-	h	b	-	-	b	h
82845	23	33		-	TGCAGGATTCCACAGACTTTCCCTTTTTTTCTTGGAGGAAAAACAACAAAAAAAAGGTGAAAAACAAGGCACAATGATATACCAGACCCTGACATCATAACCAATCACAC	55,G>T	ab/aa	T/G	G	a	b	-	-	-	-	-	a	-	-	-	-	-	h	-	-	-	-	b	b	a	b	-	h	b	a	-	-	h	a	-	-	h	-	h	b	-	h	b	-
8245	23	33.543		-	TGCAGCTCTCAACCATGTTTGTAGTGCTGGATTCTTTTTTAAAATTGTATTATATAAATAATATGGCTTTTCTGTGCATAAATGCACAAACAGACCCTTCAAGTAGTCTC	25,G>A	ab/ab	G/A	G/A	a	b	h	a	h	h	h	a	b	b	a	b	a	h	h	h	a	b	b	b	a	b	a	h	b	a	h	b	h	a	b	h	h	a	h	b	a	h	b	h
111928	23	33.959		-	TGCAGAGGTGGTTGAGTAGACTAAATTAATGCAATTGTTCCAGGGCTGTTCAGACACAGCTCATAGCTGCTGAATGTGGGCATGCTGAGAAGTGAGGCCACTGAAGGTGT	56,C>T	aa/bb	C	T	a	b	h	-	h	-	h	a	b	b	a	b	a	h	h	h	-	-	b	b	a	b	a	h	b	a	h	b	h	a	b	h	h	a	h	b	a	h	b	h
4390	23	34.321		-	TGCAGTTAAAATTGTTATAAATACAGTGCTGTGAAAAGGTATTTGCTCCTTTCCTGATTTCTTAGTTTTTTTGCATTTGTCACACTTAAATGTTTCAAATCATCAAACAA	10,A>T	ab/aa	T/A	A	a	b	h	a	h	h	h	a	b	b	a	b	a	h	h	h	a	b	b	b	a	b	a	h	b	a	h	b	h	a	b	h	h	a	h	b	a	h	b	h
88889	23	36.038		1	TGCAGTTACTCTGTGACATAAGTTTGGCAAGAAGAGATGTTTCCTGCGTTATCTCTGTCTCACACCAGTAAGGAATCTGATTGGCTATTTGGTACCGTGTATGACTGGTG	23,T>A	aa/ab	T	A/T	a	b	h	-	h	h	h	a	-	b	a	b	a	h	h	a	h	b	b	b	a	b	a	h	b	a	h	h	h	a	b	h	h	a	h	b	a	h	b	h
52167	23	36.635		-	TGCAGTATATAAGCAAATATATTACACATTAAAAACACATAGAAATACTGGATATCACTTTTTGGCAGGCAATCACTTTTTGGCACATTACTGGAAGACCCCCTACAGCT	9,T>A	aa/ab	T	A/T	a	b	h	-	h	-	h	a	-	b	a	b	-	h	h	a	h	-	b	b	a	b	a	h	b	a	-	h	h	a	b	h	h	a	h	b	a	h	b	-
7063	23	38.106		-	TGCAGAATAGTTCAACACAGTTTTAATTTATATGTTTGAACGAGCGTCTGTGTAAGTGGAATAGCTGTGATGAAGTCATTCTGAGAAAAAGAAAAAAAAAAGCAGAGTTT	32,T>C	aa/bb	T	C	a	b	h	a	h	h	h	a	b	b	a	b	a	h	h	a	h	b	b	b	a	b	a	h	b	a	h	h	h	a	b	h	h	a	h	b	a	h	b	h
120613	23	40.943		-	TGCAGCAGCGTAGGGTCTGACAATGGGTCCAAGGATTTAATCTCAATACCTAATAGTAGTCAGGGTGCTGTTGCCTGGCCTGTAGAGGTCTGTGTGTCCCTGCATGGATA	43,C>G	aa/bb	C	G	a	b	h	a	h	h	h	a	b	-	h	b	-	h	h	a	h	b	b	b	a	b	a	b	b	a	h	h	h	a	b	h	h	a	h	b	a	h	h	h
41047	23	42.137		-	TGCAGTGCCACACAGTGGACAAGACTGTCTGTAATTACAGCTTTGTGTTTTCAACCATCGCTGTTTGACAACAGGAGACACAAGCATTTACCCCTCTTCTTGATTTCTTG	94,T>C	aa/bb	T	C	a	b	h	a	h	h	h	-	b	b	h	b	a	h	h	a	h	-	b	b	a	b	a	b	b	a	h	h	h	a	b	h	h	a	h	b	a	h	h	h
53364	23	43.086		1	TGCAGTCAATCACTACAGACCTCCAAACTTCATGTGGCCTTCAGATTAGCTCAAGAACAGTGTGCAGAGAGCTTCATGGAACGGGTTTCCATGGCCGAGCAGCTGCATCC	93,G>A	aa/bb	G	A	-	b	-	-	-	-	-	-	-	-	-	-	-	-	-	-	-	-	-	-	-	-	-	b	-	-	-	-	-	a	-	-	h	-	-	-	a	-	h	-
6048	23	45.316		-	TGCAGTTATAGTTTCCATCAGATGAATGAATGAATGATGCTTAATTTAATAATCTAATGTCATTTTTAGGTTCTTAATAAATTTTTCTGAAGGCAAACGCTTAACAGCGG	37,T>C	aa/bb	T	C	a	b	-	-	h	-	-	-	-	-	-	-	-	h	-	a	-	-	b	b	-	b	-	b	b	a	a	h	h	a	-	h	h	-	h	b	-	h	h	-
71661	23	45.584		-	TGCAGATAAACATAAGCACACTGGAGGAAAAATAGATGTGATGAAAAGTCTTGTGACTTGAATGCTTGATTTGGTTTTTAGTCTTTAGCTCCTCGGGTCTCTTAACAGTC	7,A>G	aa/bb	A	G	-	-	-	-	-	-	-	-	b	-	-	b	-	-	-	-	-	-	-	-	-	-	-	b	-	-	-	-	-	-	-	-	h	-	h	b	-	-	-	-
78933	23	46.593		-	TGCAGCCTAGCAGGGAATGATTTGTGCTTGCAGGGAAAAATACTATAACACAATGCACCATGAGGGATAATCACCAAAGTCTGCACTAGGCTGTGTGACCAGTTAAACAC	79,T>C	aa/ab	T	C/T	-	b	h	a	h	h	a	a	b	b	h	b	a	h	h	a	h	b	b	b	a	b	a	b	b	a	a	h	h	a	b	h	h	a	h	b	a	h	h	b
62622	23	48.423		-	TGCAGCCTTGAGGGTGAATATATTGTTAATTTTTCACCAGCCACACCACCTCTGGGATCTGGGCTCGTGGGGAGTGTTCTCCTGCATTAAGCACGGCCAGAAAGAGAAAA	7,G>T;86,C>T	aa/ab	TT	GC/TT	a	b	h	a	h	h	a	a	b	b	h	b	a	h	h	a	h	b	b	b	a	b	a	b	b	a	a	h	h	a	b	h	h	a	b	b	a	h	h	b
35680	23	49.563		-	TGCAGGCTGTAACTCAAGAAAAGTTCTCTTTGCACTGTCTTTGTCACCAAGACAAATTCCTCAGAATTTACTGAATGTGGCATTTAAGTAATTTTGATTCAGTCTCTTCT	20,A>G	aa/ab	A	A/G	-	-	h	-	h	h	a	-	-	-	-	b	a	h	-	-	-	-	b	b	a	-	a	b	b	a	-	h	h	a	b	h	h	a	b	b	a	-	h	h
79240	23	50.877		-	TGCAGTCTGGCCTTAAGCTGGATTTATGGCATCTTTGAACTGTAAGTCAGACAGTTGGACTGTATTGGAAATTCCTCACACTGTTGCAATATTGTCTCCCAACAGTATAA	106,A>G	aa/bb	A	G	a	-	b	-	-	-	-	-	b	-	-	-	-	-	-	a	-	-	-	b	a	b	-	-	b	a	-	-	h	-	-	-	-	a	b	b	a	-	-	-
51761	23	50.991		-	TGCAGCACTCCATCAGCCTCCATACCTGACAGTGGGAGCACATTCCTCCCATTCACACAAACAGAGGTAAACTGAAAGTGTGATAGACACGAACAGTAAGCTTAAGCTTG	97,A>G	aa/bb	A	G	a	-	-	-	h	h	-	-	-	-	-	b	-	h	a	-	-	-	-	b	a	b	-	b	b	a	-	h	-	-	-	h	h	-	b	b	-	a	-	b
124913	23	51.454		-	TGCAGCCTGAAGTGACCCAATTCTGATTTTTTGTCAAATCTGATTTTTTTCTGCGTGGTCGTTCACATTTCCAAATATATGCGACTTGGATGTGATCTGTGTGTGAACAG	54,A>G;81,C>T	aa/ab	GC	GC/AT	a	-	-	-	-	-	-	-	-	-	-	b	-	-	a	a	-	-	-	b	a	b	-	b	b	-	-	h	h	a	-	-	h	-	b	b	a	-	-	b
5849	24	0	**	-	TGCAGTTTCTTCACTCATTTCATGAGTTTGTCAACTTGAAGCTTCTTTTTTTTCTTTTCACGCAGACAAAAGTCGAAGCTAACTCTGAGTGAACAACAGTACAATCTGAG	60,C>T	ab/aa	C/T	C	h	b	h	-	b	h	-	-	-	h	h	h	-	b	b	h	-	-	a	a	h	h	-	h	b	b	h	h	h	b	h	h	a	h	h	a	h	b	h	-
37031	24	1.244	***	-	TGCAGATGGAGATAACAAAGACACAAAATACCAAAAAAAAAGTTAAAAGTGCTCTTACATCATTAATTTTTTGAAGGTTTCCTGGTGCTACTGAATTTTGGTGGGCAGGT	6,T>G	ab/aa	T/G	T	h	b	h	-	h	h	b	h	b	h	h	h	b	b	h	h	b	b	a	a	h	h	-	h	b	b	h	h	h	b	h	h	a	h	h	a	h	b	h	b
99371	24	2.531	**	-	TGCAGTGCTGCTTATCTTACCTTTTGGTCTTAGAGCTGAAGAAGCCTCCTGGATGAGACGTGAAACATCTTCAGTAACTTCAACATCGAGATGACCACGACCTGAATGAC	60,T>C	aa/bb	T	C	h	b	h	a	b	h	b	h	-	h	h	h	b	b	h	h	b	-	-	a	h	h	h	h	b	b	h	h	-	b	h	h	a	h	h	a	h	b	h	-
43471	25	0		-	TGCAGAAGAGACCTGCTATTCAGCAGAATGGTTGACCTGCAAGAAGACACACTGCTTCCTCAGCTGTGGTTATGTTTCATCCTCATGTTCCCAGTTGGGTCTTCTACAAA	73,A>G	aa/ab	G	A/G	h	-	-	-	-	-	-	h	-	-	-	-	-	b	-	-	-	-	-	-	b	a	-	b	b	a	a	-	-	-	b	-	-	-	-	h	-	-	-	-
7428	25	1.994	***	-	TGCAGATGATCAGTGAGCTGTTTTACAACTACTCTTTCAAGCAGCTCCTTGGAGGACGTTTCTACCTCTTTCTTACATCTTTCTCCATCTGAGTGAAGTTATCGCTCATT	41,C>T	ab/aa	C/T	C	h	h	h	h	b	a	a	h	a	h	a	h	h	b	h	h	h	a	b	b	b	a	b	b	b	a	a	h	h	a	h	h	b	h	h	h	h	b	a	b
[truncated: 303 more columns]
